# Supplementary material for: A meta-analysis of immune-cell fractions at high resolution reveals novel associations with common phenotypes and health outcomes
Source: Genome Med. 2023 Jul 31;15:59. doi: 10.1186/s13073-023-01211-5 (PMC10388560; doi:10.1186/s13073-023-01211-5)
Supplement: Supplementary file 1 — Additional file 1. An excel spreadsheet containing all Supplementary Tables. [file 13073_2023_1211_MOESM1_ESM.xlsx]

## Sheet: tableS1
tableS1: 12 blood cell type DNAm reference matrix for EPIC probes																		tableS2: 12 blood cell type DNAm reference matrix restricted to 450k probes	tableS2: 12 blood cell type DNAm reference matrix restricted to 450k probes	tableS2: 12 blood cell type DNAm reference matrix restricted to 450k probes	tableS2: 12 blood cell type DNAm reference matrix restricted to 450k probes	tableS2: 12 blood cell type DNAm reference matrix restricted to 450k probes	tableS2: 12 blood cell type DNAm reference matrix restricted to 450k probes	tableS2: 12 blood cell type DNAm reference matrix restricted to 450k probes	tableS2: 12 blood cell type DNAm reference matrix restricted to 450k probes	tableS2: 12 blood cell type DNAm reference matrix restricted to 450k probes	tableS2: 12 blood cell type DNAm reference matrix restricted to 450k probes	tableS2: 12 blood cell type DNAm reference matrix restricted to 450k probes	tableS2: 12 blood cell type DNAm reference matrix restricted to 450k probes	tableS2: 12 blood cell type DNAm reference matrix restricted to 450k probes	tableS2: 12 blood cell type DNAm reference matrix restricted to 450k probes	tableS2: 12 blood cell type DNAm reference matrix restricted to 450k probes	tableS2: 12 blood cell type DNAm reference matrix restricted to 450k probes	tableS2: 12 blood cell type DNAm reference matrix restricted to 450k probes	tableS2: 12 blood cell type DNAm reference matrix restricted to 450k probes	tableS2: 12 blood cell type DNAm reference matrix restricted to 450k probes	tableS2: 12 blood cell type DNAm reference matrix restricted to 450k probes	tableS2: 12 blood cell type DNAm reference matrix restricted to 450k probes	tableS2: 12 blood cell type DNAm reference matrix restricted to 450k probes	tableS2: 12 blood cell type DNAm reference matrix restricted to 450k probes	tableS2: 12 blood cell type DNAm reference matrix restricted to 450k probes	tableS2: 12 blood cell type DNAm reference matrix restricted to 450k probes	tableS2: 12 blood cell type DNAm reference matrix restricted to 450k probes	tableS2: 12 blood cell type DNAm reference matrix restricted to 450k probes	tableS2: 12 blood cell type DNAm reference matrix restricted to 450k probes	tableS2: 12 blood cell type DNAm reference matrix restricted to 450k probes	tableS2: 12 blood cell type DNAm reference matrix restricted to 450k probes	tableS2: 12 blood cell type DNAm reference matrix restricted to 450k probes	tableS2: 12 blood cell type DNAm reference matrix restricted to 450k probes
probeID	CD4Tnv	Baso	CD4Tmem	Bmem	Bnv	Treg	CD8Tmem	CD8Tnv	Eos	NK	Neu	Mono
cg21782213	0.208292	0.929498	0.772983	0.96154	0.959584	0.884228	0.908567	0.896323	0.935115	0.933024	0.936657	0.942241
cg10168351	0.435628	0.926257	0.904444	0.97715	0.976217	0.971442	0.96997	0.970011	0.943025	0.964295	0.966051	0.967895
cg03156020	0.169529	0.867809	0.504049	0.927912	0.958032	0.81161	0.74469	0.645754	0.94974	0.945482	0.955411	0.95197
cg17537714	0.328794	0.919978	0.914937	0.948924	0.954839	0.934761	0.950359	0.693482	0.953079	0.899014	0.931543	0.934697
cg13745692	0.221844	0.932196	0.649731	0.923991	0.832895	0.701921	0.930001	0.871732	0.921816	0.933357	0.917842	0.933957
cg04200580	0.377971	0.923366	0.717042	0.957921	0.970529	0.827611	0.929363	0.765898	0.94835	0.88325	0.948301	0.966256
cg15667493	0.30174	0.865633	0.728798	0.919499	0.932478	0.856351	0.822026	0.654445	0.916815	0.862239	0.870448	0.909434
cg21936454	0.397467	0.968595	0.940206	0.973008	0.978369	0.950133	0.96256	0.831203	0.979495	0.881533	0.940457	0.960439
cg15163862	0.355728	0.910354	0.777494	0.921478	0.908682	0.827983	0.899636	0.786901	0.939975	0.905241	0.909048	0.919861
cg19792189	0.135938	0.971797	0.526337	0.972697	0.984352	0.727297	0.572154	0.438483	0.983771	0.965219	0.963653	0.966807
cg10161198	0.521185	0.972372	0.939011	0.975343	0.963196	0.970731	0.983734	0.962449	0.960003	0.974999	0.970331	0.954592
cg19111287	0.45332	0.951501	0.730727	0.955141	0.944012	0.93034	0.878063	0.889941	0.881051	0.928184	0.769311	0.885843
cg05676874	0.261882	0.913828	0.582811	0.867114	0.971053	0.578596	0.608064	0.715776	0.90674	0.795834	0.938055	0.96137
cg03132824	0.402767	0.926514	0.747876	0.936011	0.924842	0.927074	0.933963	0.940003	0.929046	0.932904	0.920771	0.923077
cg17518643	0.176086	0.940418	0.508368	0.964151	0.957881	0.585284	0.833539	0.683882	0.526746	0.896719	0.882868	0.90128
cg09119854	0.449271	0.898152	0.885693	0.885359	0.899854	0.895496	0.893921	0.835539	0.914286	0.90379	0.876507	0.883706
cg11778706	0.474864	0.965185	0.893836	0.974717	0.962368	0.943705	0.948959	0.840921	0.972668	0.967309	0.969486	0.972853
cg04887735	0.432203	0.948729	0.928265	0.940036	0.930783	0.959	0.945044	0.690248	0.953691	0.938484	0.935495	0.940375
cg22324641	0.388726	0.949226	0.628096	0.959548	0.96144	0.675361	0.942198	0.930451	0.956544	0.949141	0.944992	0.948628
cg08842268	0.639127	0.904873	0.917078	0.981189	0.957492	0.887003	0.970078	0.935743	0.913443	0.919525	0.942429	0.947782
cg09438865	0.383099	0.886395	0.807161	0.89385	0.841552	0.748751	0.909347	0.747639	0.834089	0.876123	0.878061	0.861783
cg08486432	0.363163	0.90487	0.780374	0.941895	0.910282	0.804947	0.91205	0.725416	0.919675	0.92411	0.913581	0.904501
cg04625250	0.30742	0.809159	0.713556	0.87665	0.902008	0.569563	0.854472	0.751576	0.821186	0.920497	0.914427	0.941396
cg08452021	0.209729	0.863434	0.596559	0.65727	0.936621	0.599493	0.60363	0.475371	0.879416	0.857761	0.908994	0.922437
cg20213624	0.342522	0.856887	0.620824	0.950594	0.955956	0.957412	0.642757	0.658541	0.940413	0.918227	0.939255	0.939059
cg02690807	0.573197	0.949287	0.904841	0.955686	0.961412	0.831876	0.93377	0.926022	0.939479	0.931809	0.941351	0.937244
cg22344918	0.222742	0.890738	0.528149	0.902308	0.903917	0.598159	0.728027	0.505705	0.910313	0.89139	0.894495	0.919785
cg18578898	0.592109	0.90594	0.915086	0.949094	0.942814	0.868988	0.934972	0.840062	0.922868	0.936351	0.864696	0.920327
cg19311567	0.696473	0.977907	0.955012	0.973618	0.977438	0.981746	0.952336	0.946689	0.969313	0.941143	0.956126	0.963169
cg16375820	0.185255	0.925181	0.614655	0.958674	0.93853	0.651782	0.96548	0.499155	0.931946	0.92877	0.941349	0.91707
cg08662013	0.42292	0.964205	0.736749	0.925009	0.977162	0.778933	0.845985	0.911362	0.953124	0.931917	0.947899	0.969387
cg11523325	0.58518	0.944893	0.96683	0.938406	0.959165	0.964057	0.976477	0.832916	0.967923	0.960132	0.946167	0.960641
cg21092682	0.375499	0.905416	0.643632	0.927263	0.921219	0.727855	0.843278	0.894467	0.83746	0.904166	0.90766	0.920161
cg23990235	0.648725	0.945844	0.928958	0.962569	0.94789	0.925229	0.945669	0.876182	0.942457	0.940927	0.935568	0.959659
cg24160371	0.479131	0.970716	0.822441	0.980429	0.976624	0.9582	0.935306	0.947098	0.975906	0.956667	0.961771	0.966859
cg01778017	0.210141	0.978205	0.928494	0.979605	0.978416	0.966969	0.932994	0.541121	0.983004	0.940757	0.968891	0.966982
cg05931551	0.298605	0.957041	0.621229	0.858724	0.961636	0.678429	0.802436	0.772794	0.947226	0.949679	0.944089	0.946386
cg03888645	0.701406	0.931898	0.96514	0.968711	0.966821	0.963442	0.965246	0.950067	0.986859	0.966902	0.967622	0.969342
cg21664107	0.0766261	0.454884	0.538083	0.773703	0.762899	0.542496	0.65206	0.342946	0.597663	0.72573	0.64053	0.676397
cg06338239	0.373683	0.92784	0.720448	0.949007	0.952792	0.860731	0.926964	0.601457	0.953216	0.941226	0.932285	0.918313
cg01999608	0.443976	0.696528	0.678371	0.961137	0.958342	0.814504	0.921281	0.786265	0.939002	0.952238	0.933592	0.951669
cg08483099	0.031036	0.863981	0.307302	0.873835	0.944194	0.376594	0.489619	0.251251	0.885796	0.932297	0.910233	0.93097
cg23705316	0.345359	0.70183	0.58474	0.957384	0.955304	0.749045	0.942745	0.792911	0.909951	0.956236	0.951899	0.950847
cg11037382	0.403271	0.913404	0.770746	0.882191	0.94026	0.711197	0.863193	0.616587	0.871546	0.895374	0.900508	0.914165
cg11840035	0.417072	0.953512	0.884532	0.951194	0.945091	0.90242	0.893643	0.674301	0.959353	0.92452	0.95382	0.956261
cg21747310	0.0431366	0.813311	0.255681	0.948163	0.910825	0.287926	0.413658	0.283043	0.902765	0.773716	0.845343	0.895525
cg20290061	0.369057	0.776388	0.710044	0.933282	0.880474	0.80478	0.913316	0.659004	0.835886	0.829944	0.853995	0.853716
cg07728865	0.0652963	0.943342	0.325305	0.892187	0.968794	0.432718	0.763155	0.255053	0.938009	0.817805	0.916669	0.950739
cg19084822	0.19373	0.838969	0.682494	0.792302	0.894493	0.661584	0.749399	0.38462	0.672487	0.757914	0.772047	0.874817
cg03340102	0.0922113	0.419297	0.327192	0.461656	0.4073	0.267405	0.37591	0.335478	0.369037	0.4679	0.402655	0.426627
cg03370360	0.980907	0.115026	0.976471	0.97291	0.972201	0.984231	0.983525	0.972935	0.982532	0.959794	0.966958	0.962753
cg04763150	0.955616	0.0605516	0.948202	0.958854	0.970665	0.949175	0.939258	0.953456	0.925583	0.956173	0.946724	0.95099
cg11892665	0.974513	0.0570882	0.974198	0.983511	0.98604	0.955006	0.981253	0.97961	0.956883	0.966785	0.974513	0.971724
cg21081729	0.982042	0.0459859	0.982694	0.947421	0.967908	0.961776	0.962099	0.981271	0.897433	0.949176	0.955972	0.96537
cg24796422	0.95045	0.0452629	0.960812	0.973184	0.974819	0.957436	0.955345	0.965017	0.927607	0.93916	0.948689	0.951557
cg05847670	0.973423	0.187992	0.979643	0.966756	0.975526	0.967878	0.957772	0.967623	0.932283	0.955848	0.955339	0.963073
cg00597139	0.993433	0.109691	0.988227	0.983291	0.995127	0.987231	0.987236	0.990735	0.965049	0.977461	0.982292	0.977563
cg12087639	0.975389	0.0599401	0.985011	0.98229	0.983956	0.982143	0.975344	0.969074	0.940363	0.957052	0.968305	0.969615
cg24791846	0.973368	0.078047	0.976959	0.975198	0.97415	0.973843	0.972916	0.966511	0.947326	0.95979	0.951329	0.954789
cg01453386	0.986439	0.0676567	0.98523	0.989271	0.983698	0.980963	0.988333	0.990118	0.930192	0.97717	0.97622	0.972555
cg14924828	0.958446	0.217969	0.956043	0.958599	0.968121	0.921529	0.909455	0.958992	0.918767	0.922778	0.959058	0.957932
cg17890852	0.986	0.0967487	0.970665	0.976423	0.986753	0.96547	0.97048	0.984246	0.92157	0.968033	0.961236	0.979168
cg07896398	0.947625	0.189869	0.936749	0.96876	0.969844	0.943686	0.952232	0.945294	0.872265	0.944854	0.913556	0.951247
cg00351957	0.983323	0.071875	0.958614	0.978337	0.986678	0.957295	0.954094	0.982938	0.910294	0.96371	0.964304	0.97837
cg25340205	0.973105	0.0415323	0.978646	0.97877	0.966751	0.982929	0.980327	0.985102	0.89983	0.970555	0.96971	0.971745
cg02329886	0.946177	0.0693921	0.963484	0.969602	0.977861	0.952777	0.954007	0.966187	0.932658	0.955455	0.945148	0.955573
cg21542081	0.976769	0.158533	0.968371	0.979337	0.981764	0.981189	0.978846	0.973755	0.969324	0.971147	0.967928	0.963398
cg06658453	0.963702	0.0480113	0.956412	0.962247	0.963434	0.951881	0.941918	0.954871	0.8817	0.951705	0.93909	0.949296
cg08765214	0.97475	0.146732	0.969101	0.984008	0.98196	0.962217	0.961	0.968871	0.875341	0.95255	0.95541	0.962195
cg11294011	0.923379	0.178849	0.931664	0.94695	0.932448	0.896123	0.922603	0.930725	0.908019	0.908525	0.92542	0.925792
cg03227316	0.985068	0.049139	0.985113	0.987692	0.988867	0.985727	0.980712	0.98851	0.944494	0.971806	0.97155	0.971303
cg23639055	0.944997	0.072676	0.945736	0.956523	0.957235	0.945205	0.935641	0.939054	0.86736	0.937493	0.931017	0.937305
cg25422758	0.965071	0.281162	0.957528	0.961701	0.975951	0.952352	0.948057	0.958526	0.958733	0.954133	0.966896	0.962539
cg04500050	0.972077	0.108799	0.983599	0.977874	0.970104	0.986196	0.975275	0.977511	0.949173	0.9644	0.968232	0.977672
cg15116227	0.959625	0.227329	0.973191	0.978906	0.977814	0.976636	0.967732	0.959332	0.940478	0.959746	0.956181	0.965204
cg09629758	0.985137	0.123081	0.96747	0.973444	0.982548	0.941584	0.960443	0.982011	0.952052	0.94318	0.973766	0.953851
cg02863748	0.957716	0.243203	0.957	0.966261	0.970837	0.968329	0.946635	0.947985	0.943766	0.944764	0.943912	0.952377
cg03759549	0.976179	0.050895	0.956879	0.926079	0.973977	0.958755	0.951126	0.956184	0.876416	0.951045	0.935876	0.941069
cg25269402	0.976871	0.0956481	0.965352	0.97767	0.971046	0.975244	0.956879	0.975095	0.92176	0.962556	0.959537	0.971155
cg08446606	0.955572	0.0541	0.965748	0.968346	0.976539	0.965055	0.959619	0.911804	0.82199	0.944453	0.952856	0.963579
cg19188904	0.967285	0.127749	0.975094	0.974729	0.970838	0.970671	0.971045	0.968912	0.899433	0.965876	0.936671	0.946394
cg09622285	0.967446	0.19315	0.945792	0.958207	0.973595	0.944034	0.945671	0.964943	0.923327	0.946787	0.962192	0.951796
cg26673070	0.978652	0.0614515	0.972589	0.96326	0.983339	0.971148	0.978516	0.980592	0.848373	0.969955	0.964741	0.971207
cg04988216	0.989634	0.14506	0.982121	0.985059	0.981925	0.989487	0.977904	0.982707	0.960405	0.967064	0.973806	0.969602
cg21585800	0.97305	0.141223	0.932788	0.96836	0.97603	0.956421	0.902043	0.97096	0.926702	0.940497	0.937306	0.957667
cg09940675	0.877888	0.0695844	0.902535	0.842397	0.947046	0.860736	0.888183	0.898543	0.893317	0.838597	0.910749	0.932104
cg14257017	0.968389	0.0893732	0.965091	0.962201	0.967661	0.954975	0.9524	0.965815	0.907412	0.95423	0.956491	0.96026
cg15192986	0.952952	0.102771	0.967544	0.961771	0.961306	0.9683	0.958642	0.950167	0.907578	0.947451	0.941839	0.943544
cg14940779	0.973909	0.229671	0.984367	0.988713	0.987078	0.98474	0.984361	0.974809	0.934873	0.973223	0.972096	0.978155
cg17581877	0.94432	0.0948551	0.94934	0.96593	0.96324	0.951152	0.963222	0.957598	0.81058	0.932315	0.919637	0.92368
cg11985063	0.986538	0.166333	0.979791	0.984768	0.979387	0.987218	0.980184	0.983326	0.93429	0.975529	0.975896	0.975981
cg05690666	0.973718	0.0744789	0.964364	0.971442	0.97224	0.962988	0.955976	0.969638	0.966251	0.90043	0.957234	0.966987
cg20412398	0.972275	0.352903	0.978513	0.976547	0.963685	0.982947	0.9767	0.982294	0.977173	0.96838	0.964807	0.971957
cg19867897	0.917796	0.13873	0.869324	0.911302	0.921887	0.907941	0.887458	0.938001	0.846944	0.883748	0.91045	0.916135
cg23033014	0.959852	0.199517	0.95852	0.976945	0.969109	0.906143	0.955758	0.946789	0.96667	0.964451	0.96472	0.971879
cg03445419	0.971406	0.222438	0.963091	0.979767	0.957645	0.918646	0.970016	0.962593	0.943942	0.956072	0.96067	0.970676
cg17301153	0.968397	0.240075	0.95413	0.931364	0.960946	0.953039	0.963757	0.969144	0.962883	0.951863	0.951711	0.95851
cg04293820	0.941021	0.17794	0.9607	0.959596	0.959712	0.972002	0.963246	0.939862	0.921749	0.951782	0.934715	0.949405
cg14030593	0.974778	0.192462	0.982529	0.983659	0.986791	0.981716	0.979189	0.977908	0.939539	0.973387	0.974581	0.976638
cg26676468	0.973788	0.178761	0.976916	0.973953	0.966433	0.986414	0.978732	0.966823	0.9412	0.947879	0.957255	0.965632
cg03984633	0.952345	0.955127	0.557056	0.946714	0.973162	0.899498	0.868029	0.934977	0.972126	0.943025	0.957917	0.969435
cg25437005	0.798516	0.91916	0.363314	0.869847	0.904179	0.792519	0.696802	0.840462	0.889179	0.846442	0.880424	0.89096
cg19811231	0.830518	0.963322	0.371247	0.860363	0.972538	0.844909	0.720256	0.966432	0.938847	0.947687	0.909834	0.924332
cg26304744	0.938496	0.94826	0.606579	0.980279	0.96788	0.901512	0.912787	0.943739	0.966523	0.962952	0.943741	0.955186
cg27572854	0.807283	0.91701	0.373902	0.90004	0.90134	0.800013	0.680949	0.889766	0.901237	0.890287	0.881733	0.890816
cg22619531	0.909026	0.976235	0.465373	0.961732	0.965731	0.838516	0.771376	0.940795	0.970233	0.921179	0.961271	0.946674
cg09031281	0.937621	0.961473	0.527409	0.952959	0.966794	0.782735	0.920671	0.96095	0.98128	0.965656	0.963751	0.98014
cg00783080	0.88522	0.952588	0.574922	0.939358	0.923878	0.82166	0.921193	0.948575	0.938414	0.949371	0.920648	0.936894
cg00949794	0.643782	0.972209	0.247955	0.889647	0.965361	0.466193	0.60042	0.850753	0.971616	0.942253	0.966682	0.968107
cg09766370	0.935414	0.851383	0.516129	0.963764	0.967045	0.90847	0.79593	0.915841	0.941123	0.936671	0.939536	0.954013
cg27359629	0.689872	0.925766	0.139256	0.868841	0.960661	0.407534	0.534766	0.524061	0.929232	0.84723	0.910614	0.900628
cg05401393	0.943157	0.977732	0.467791	0.780002	0.946764	0.760893	0.787768	0.920732	0.971836	0.962113	0.958891	0.959741
cg08012294	0.834781	0.924765	0.373965	0.957406	0.965149	0.598428	0.931164	0.949813	0.975567	0.956504	0.951148	0.924165
cg04062032	0.915286	0.947755	0.140458	0.904515	0.959116	0.364794	0.521745	0.843966	0.95537	0.923766	0.944556	0.937743
cg11887733	0.590773	0.941476	0.350224	0.853477	0.94515	0.656856	0.662182	0.865066	0.949182	0.933146	0.938616	0.941314
cg03252427	0.965462	0.982151	0.636181	0.959028	0.979411	0.912069	0.897914	0.947217	0.981703	0.953227	0.961722	0.96338
cg12497611	0.975733	0.964256	0.662672	0.962136	0.978793	0.890328	0.921212	0.96974	0.968433	0.950077	0.956864	0.9627
cg06527889	0.747767	0.95949	0.498013	0.972141	0.975333	0.804463	0.946572	0.934063	0.967835	0.968881	0.960986	0.965328
cg13641221	0.947106	0.970912	0.705774	0.979194	0.978564	0.952262	0.958006	0.962636	0.970184	0.955225	0.964739	0.963024
cg12733242	0.813218	0.917031	0.436217	0.936521	0.944256	0.719119	0.67273	0.743247	0.898006	0.919283	0.867253	0.93286
cg18409707	0.729809	0.909856	0.408273	0.684614	0.934422	0.645711	0.724669	0.929931	0.87905	0.913077	0.87899	0.878446
cg02038353	0.967451	0.981911	0.524099	0.864196	0.970026	0.847155	0.944342	0.969791	0.970964	0.977302	0.974451	0.970956
cg12047375	0.479524	0.975658	0.163159	0.90738	0.960779	0.379653	0.550962	0.88523	0.985997	0.866031	0.972779	0.960598
cg03565732	0.853352	0.950142	0.532527	0.950288	0.978879	0.738849	0.762525	0.933243	0.854522	0.944207	0.7462	0.89784
cg18001026	0.968374	0.965481	0.676762	0.979038	0.985201	0.959433	0.852462	0.953705	0.949834	0.955586	0.926254	0.932103
cg23777479	0.912112	0.890173	0.265395	0.930708	0.891319	0.44707	0.581295	0.893309	0.818524	0.811872	0.629658	0.860074
cg15149205	0.937948	0.967296	0.580623	0.958243	0.968922	0.818126	0.89266	0.94159	0.971214	0.944615	0.954939	0.952836
cg22936341	0.934046	0.950083	0.697642	0.969339	0.958967	0.857809	0.950645	0.959229	0.948081	0.961612	0.942196	0.955411
cg07627628	0.605374	0.969485	0.250665	0.968823	0.967145	0.434616	0.508062	0.646294	0.969035	0.93888	0.944344	0.965568
cg04383721	0.853252	0.970778	0.669701	0.977218	0.966336	0.902359	0.898141	0.966627	0.975825	0.965675	0.962052	0.952642
cg05596912	0.93154	0.945818	0.581036	0.942158	0.93918	0.819363	0.945247	0.963252	0.944569	0.926357	0.93554	0.946298
cg02501773	0.936427	0.979724	0.685652	0.964889	0.980456	0.840413	0.925476	0.937845	0.967616	0.92719	0.963935	0.970148
cg15569739	0.982235	0.975003	0.761925	0.952746	0.975716	0.924133	0.922016	0.961632	0.968174	0.957562	0.966423	0.975139
cg24379742	0.852363	0.93018	0.297661	0.858356	0.960187	0.486087	0.473421	0.849675	0.952493	0.872071	0.927969	0.9386
cg00944599	0.801325	0.927577	0.180649	0.800813	0.920716	0.344375	0.562891	0.840935	0.808832	0.909352	0.885465	0.909391
cg15001636	0.58589	0.83785	0.435502	0.898738	0.916166	0.61272	0.689078	0.749169	0.836415	0.8773	0.808663	0.887538
cg13680246	0.927471	0.960441	0.605545	0.920991	0.9356	0.758047	0.86976	0.922204	0.965763	0.952264	0.939364	0.953976
cg12761472	0.664718	0.804683	0.395124	0.792879	0.81491	0.614308	0.627669	0.610046	0.902208	0.675884	0.837576	0.860897
cg19436514	0.77539	0.964141	0.351079	0.946902	0.985398	0.55872	0.780585	0.921458	0.679896	0.955485	0.953359	0.975955
cg00843117	0.934033	0.963654	0.693796	0.921289	0.971921	0.876133	0.851524	0.947293	0.977858	0.968003	0.964393	0.971753
cg17964575	0.912797	0.949383	0.397859	0.822992	0.945568	0.806156	0.734863	0.893709	0.922597	0.937927	0.87484	0.890463
cg26950756	0.978096	0.985714	0.59722	0.858793	0.984596	0.780642	0.746011	0.96758	0.982734	0.963801	0.974084	0.979458
cg27025274	0.948049	0.969919	0.635381	0.94654	0.96683	0.836179	0.904957	0.968896	0.90123	0.952899	0.952055	0.942582
cg16461337	0.880417	0.857326	0.50824	0.763399	0.943898	0.687684	0.767929	0.906809	0.9238	0.908578	0.834192	0.879264
cg13539891	0.901872	0.947241	0.620197	0.930644	0.960897	0.856507	0.79409	0.902916	0.955725	0.940799	0.952513	0.945884
cg23853980	0.80118	0.671499	0.370662	0.952466	0.813962	0.526871	0.550973	0.833261	0.73051	0.730827	0.768066	0.730131
cg07880190	0.947363	0.917775	0.50234	0.938895	0.95107	0.66061	0.892755	0.950728	0.949493	0.945398	0.92074	0.921712
cg26129027	0.620118	0.777465	0.423779	0.823544	0.713013	0.835561	0.740642	0.719172	0.739548	0.888933	0.672409	0.693089
cg15683542	0.888028	0.944562	0.299864	0.749867	0.926989	0.543994	0.546561	0.900355	0.935274	0.896574	0.92036	0.904376
cg10583651	0.749385	0.912491	0.284534	0.904665	0.93927	0.651577	0.53265	0.864203	0.917298	0.906605	0.914784	0.914925
cg05785919	0.984465	0.973639	0.984142	0.128333	0.948893	0.963081	0.968074	0.974009	0.966826	0.961136	0.96481	0.959424
cg22784669	0.973462	0.97502	0.972736	0.0927933	0.908766	0.966435	0.969385	0.969695	0.967149	0.965318	0.962667	0.962372
cg18811564	0.980151	0.949047	0.922848	0.0580004	0.886012	0.876592	0.857419	0.97426	0.941216	0.891706	0.950772	0.942345
cg03370491	0.969654	0.959913	0.918507	0.0547491	0.881523	0.854753	0.869899	0.959813	0.958623	0.951094	0.937642	0.946936
cg18395354	0.966153	0.960088	0.964252	0.106885	0.896887	0.967797	0.923938	0.967972	0.935294	0.941583	0.941099	0.947397
cg11963313	0.964955	0.944302	0.929684	0.132069	0.886894	0.923215	0.907429	0.955927	0.940616	0.935228	0.949379	0.943064
cg26960322	0.967087	0.916484	0.913037	0.0312051	0.864917	0.872565	0.861411	0.935472	0.838776	0.911605	0.934292	0.916541
cg10287321	0.94481	0.954246	0.940402	0.0616971	0.846069	0.841991	0.941053	0.915513	0.965015	0.946963	0.939366	0.943029
cg27195778	0.971519	0.969234	0.986933	0.0780532	0.920464	0.978039	0.972602	0.968854	0.964098	0.963941	0.956207	0.949012
cg04987479	0.985723	0.978977	0.979952	0.0972766	0.928368	0.988011	0.907977	0.971993	0.960689	0.937011	0.961851	0.956652
cg02198280	0.96063	0.964357	0.961926	0.113678	0.915786	0.959904	0.973068	0.955733	0.961218	0.967676	0.947555	0.959135
cg09488807	0.982288	0.98474	0.9642	0.0638521	0.861023	0.983574	0.954073	0.972504	0.984647	0.965061	0.974278	0.960404
cg07084675	0.944029	0.952449	0.917266	0.0461599	0.872056	0.921601	0.875213	0.946132	0.938527	0.938468	0.924237	0.938697
cg00601124	0.980381	0.985255	0.952709	0.0548777	0.890933	0.958172	0.93529	0.979501	0.955654	0.955691	0.963006	0.963442
cg27168830	0.977088	0.982857	0.935571	0.0162639	0.869446	0.9652	0.959617	0.980317	0.978841	0.972704	0.969939	0.975907
cg25788647	0.971264	0.973116	0.949698	0.107588	0.884872	0.938245	0.906146	0.968251	0.963421	0.949886	0.949089	0.96709
cg02011162	0.946043	0.956204	0.85758	0.0614832	0.865775	0.933189	0.947129	0.942891	0.876267	0.958278	0.932708	0.942874
cg22206842	0.95655	0.952382	0.945823	0.0881304	0.894194	0.947862	0.938178	0.944361	0.951475	0.948036	0.944611	0.952367
cg20913547	0.967052	0.967021	0.932868	0.0514396	0.908085	0.916895	0.840762	0.948176	0.958468	0.919052	0.939089	0.887117
cg24800373	0.984513	0.97269	0.953056	0.0847183	0.930518	0.934641	0.949454	0.979489	0.96713	0.972778	0.970118	0.971261
cg15870556	0.942931	0.931781	0.906774	0.0663334	0.875723	0.913637	0.926218	0.941816	0.925902	0.941987	0.943652	0.935367
cg04923194	0.983458	0.947086	0.952428	0.0313862	0.873425	0.916583	0.936599	0.973913	0.936697	0.946052	0.923168	0.946874
cg14733637	0.927694	0.930264	0.945498	0.0866082	0.864007	0.880372	0.892388	0.903005	0.903381	0.893428	0.897081	0.892025
cg17514643	0.974814	0.967326	0.958555	0.0241135	0.832278	0.922415	0.923085	0.966715	0.970728	0.951669	0.973722	0.967353
cg03517570	0.980754	0.983613	0.989146	0.0819793	0.868185	0.988873	0.981647	0.974146	0.98665	0.975051	0.969146	0.971786
cg07008893	0.970295	0.975053	0.957424	0.130624	0.931244	0.951323	0.965631	0.964689	0.96621	0.960869	0.965404	0.967989
cg14495399	0.932374	0.930483	0.887361	0.112534	0.856874	0.904036	0.855	0.923202	0.920353	0.894134	0.930291	0.901629
cg03578212	0.973163	0.963103	0.955691	0.0962896	0.917231	0.955327	0.958941	0.974619	0.971178	0.941855	0.943627	0.950713
cg26058722	0.958493	0.955151	0.906353	0.0945717	0.880814	0.891766	0.882216	0.936892	0.932147	0.931607	0.92256	0.922295
cg23063536	0.87978	0.927296	0.888439	0.0625895	0.847447	0.868866	0.843164	0.851249	0.864337	0.90389	0.871599	0.899275
cg19132501	0.979425	0.957387	0.946513	0.154852	0.854804	0.936537	0.908125	0.95924	0.960334	0.938836	0.951226	0.956171
cg03653880	0.935932	0.940291	0.926156	0.171281	0.897606	0.932997	0.931434	0.935068	0.954584	0.938003	0.937518	0.932062
cg24128943	0.90519	0.928016	0.899755	0.0758352	0.81658	0.916427	0.904117	0.899557	0.93535	0.888753	0.914807	0.916103
cg10751207	0.971401	0.934084	0.93097	0.0428576	0.820726	0.960044	0.853595	0.965773	0.937973	0.840228	0.91687	0.953129
cg10164437	0.964165	0.95949	0.838984	0.0346084	0.813905	0.823018	0.840954	0.943358	0.963345	0.935834	0.945293	0.946073
cg12270000	0.961186	0.967302	0.877824	0.0562186	0.903222	0.912379	0.884149	0.962607	0.960889	0.953321	0.956014	0.964556
cg07610771	0.961002	0.962062	0.934008	0.0539322	0.86122	0.885964	0.898111	0.959421	0.936702	0.919147	0.914888	0.927883
cg27546582	0.958958	0.968722	0.968219	0.192415	0.923658	0.976044	0.977892	0.96594	0.962627	0.960124	0.959143	0.95761
cg00322928	0.896578	0.92261	0.882113	0.117853	0.826671	0.866827	0.888621	0.866991	0.897659	0.92399	0.899104	0.878325
cg26510178	0.927171	0.954071	0.924292	0.143697	0.848399	0.888462	0.904057	0.921973	0.947241	0.91981	0.929313	0.942859
cg21581865	0.973083	0.930629	0.965333	0.0918464	0.890168	0.978046	0.967265	0.962388	0.930961	0.957208	0.960924	0.96707
cg05022030	0.988936	0.98083	0.983916	0.0470275	0.889456	0.978156	0.943151	0.987799	0.981641	0.979991	0.985995	0.976408
cg22574467	0.964933	0.971102	0.970879	0.0466302	0.806345	0.971913	0.964506	0.968531	0.972477	0.96272	0.959356	0.967534
cg01389234	0.969273	0.934986	0.973413	0.0613924	0.822267	0.968903	0.95924	0.9722	0.904826	0.958272	0.941169	0.93876
cg26687322	0.932278	0.918043	0.86839	0.0678394	0.819074	0.867186	0.850936	0.921288	0.938681	0.916396	0.913889	0.897527
cg19606289	0.968334	0.972763	0.974595	0.0739165	0.911391	0.972721	0.964892	0.948919	0.971291	0.960879	0.962628	0.967089
cg06264696	0.958242	0.924868	0.927297	0.143172	0.920975	0.89164	0.906954	0.948197	0.942424	0.917465	0.908945	0.934796
cg20976977	0.978169	0.98442	0.985233	0.109488	0.895327	0.977172	0.981311	0.980919	0.986436	0.971517	0.968735	0.977721
cg14511575	0.9643	0.965866	0.956548	0.0273054	0.826073	0.94976	0.963458	0.968189	0.960756	0.936345	0.940916	0.842488
cg05294459	0.949971	0.941227	0.93524	0.0871226	0.844992	0.922519	0.897762	0.935781	0.941319	0.924596	0.926525	0.935104
cg25099065	0.95444	0.905974	0.960279	0.926021	0.101273	0.955047	0.962196	0.94306	0.91603	0.953949	0.925429	0.937408
cg14668581	0.973965	0.922842	0.967	0.81153	0.0936323	0.948936	0.943808	0.97558	0.970091	0.953622	0.952159	0.957326
cg10478600	0.915815	0.948889	0.947439	0.881862	0.17406	0.935846	0.935318	0.937389	0.948515	0.943465	0.923345	0.93107
cg15683107	0.723941	0.885977	0.864258	0.798153	0.0907593	0.919685	0.830886	0.772551	0.861516	0.831812	0.778722	0.829049
cg07076850	0.854773	0.906267	0.936897	0.908268	0.136293	0.921682	0.886759	0.846255	0.863152	0.879142	0.78624	0.840009
cg15817752	0.97745	0.952461	0.96873	0.846844	0.140332	0.968501	0.978398	0.970501	0.935564	0.948524	0.92275	0.948576
cg07526731	0.96776	0.940825	0.973846	0.831284	0.0935797	0.967834	0.969122	0.954737	0.975906	0.820988	0.94114	0.942822
cg05484949	0.96433	0.960764	0.962187	0.842509	0.177957	0.961433	0.964992	0.966131	0.951533	0.959389	0.944455	0.955093
cg13429555	0.968523	0.977524	0.970221	0.788348	0.131365	0.971681	0.962669	0.963562	0.982051	0.96115	0.953276	0.962516
cg26676273	0.86179	0.893516	0.879117	0.755408	0.158781	0.841485	0.869043	0.864788	0.89941	0.908096	0.891369	0.906018
cg06016162	0.949369	0.970638	0.967762	0.928235	0.333378	0.95177	0.963087	0.941072	0.97251	0.927696	0.96139	0.972148
cg02331158	0.929307	0.924295	0.949871	0.929623	0.245397	0.946099	0.950209	0.946964	0.861831	0.920629	0.916672	0.949133
cg16054240	0.966673	0.964201	0.973804	0.798732	0.105641	0.974046	0.967328	0.968385	0.914424	0.964774	0.747618	0.858914
cg26264767	0.978378	0.97879	0.962386	0.76953	0.0984537	0.971795	0.965172	0.973403	0.973926	0.942372	0.95947	0.965252
cg08437936	0.837885	0.955619	0.957967	0.809526	0.192269	0.952603	0.920839	0.921825	0.948891	0.936042	0.933643	0.951156
cg07094228	0.845711	0.898107	0.911966	0.874775	0.196884	0.90384	0.910584	0.860562	0.91577	0.916129	0.878976	0.91822
cg27180005	0.916977	0.935543	0.944881	0.851876	0.295459	0.940989	0.949589	0.935871	0.946735	0.932429	0.920389	0.93351
cg07373578	0.954944	0.949841	0.955858	0.825658	0.18555	0.952232	0.939093	0.941156	0.931919	0.930664	0.923149	0.928307
cg13918228	0.814552	0.860522	0.952986	0.951707	0.187093	0.960058	0.961903	0.926081	0.950423	0.93768	0.940366	0.952762
cg02566312	0.971379	0.939514	0.948653	0.703651	0.170704	0.942961	0.939115	0.98105	0.954298	0.944652	0.949934	0.944689
cg09681537	0.880921	0.738755	0.846798	0.805186	0.119056	0.957464	0.90502	0.893049	0.905171	0.684097	0.773381	0.717022
cg17634650	0.948618	0.957919	0.919453	0.768539	0.196247	0.927305	0.943563	0.95454	0.961718	0.948637	0.938363	0.948677
cg25605180	0.856662	0.868071	0.902693	0.760494	0.120297	0.893453	0.897084	0.859898	0.73904	0.819346	0.821706	0.83651
cg00476430	0.920492	0.921802	0.926905	0.779041	0.116529	0.89473	0.932766	0.930887	0.919211	0.913431	0.910703	0.904135
cg18358155	0.956924	0.957313	0.960897	0.729889	0.111945	0.954758	0.944874	0.949524	0.950677	0.945991	0.940886	0.946183
cg01841368	0.967383	0.952577	0.954052	0.674647	0.0871544	0.964793	0.949924	0.974309	0.967876	0.942522	0.958564	0.957264
cg04496578	0.981213	0.974761	0.980005	0.629477	0.0776573	0.966295	0.975939	0.975787	0.980369	0.977216	0.952653	0.922716
cg02522485	0.930108	0.946701	0.929537	0.887195	0.34139	0.93493	0.947065	0.94361	0.959905	0.937068	0.936535	0.9398
cg16495530	0.855425	0.955494	0.973346	0.798057	0.122617	0.975407	0.967209	0.933364	0.821079	0.717559	0.942254	0.886211
cg07390370	0.8334	0.880962	0.874987	0.674622	0.117973	0.874437	0.847606	0.836231	0.918137	0.812236	0.849527	0.865401
cg25904998	0.951571	0.95865	0.912783	0.83523	0.242345	0.842579	0.765188	0.937088	0.948849	0.941611	0.926644	0.933807
cg05810879	0.975917	0.982111	0.977076	0.926947	0.322697	0.983978	0.983634	0.97655	0.97102	0.967691	0.96988	0.972314
cg24367295	0.889086	0.910713	0.914866	0.685874	0.0797431	0.906887	0.899813	0.879779	0.887361	0.91501	0.752071	0.923696
cg19776833	0.939103	0.896743	0.941485	0.869015	0.229888	0.956468	0.969535	0.958464	0.766777	0.963213	0.954206	0.965259
cg14095525	0.976315	0.904763	0.978318	0.803447	0.177281	0.9617	0.967548	0.973556	0.946272	0.923821	0.932164	0.910556
cg16289232	0.880342	0.899795	0.918108	0.835994	0.309052	0.886679	0.906652	0.902309	0.91399	0.925198	0.92303	0.92601
cg05816398	0.880376	0.749292	0.853391	0.665559	0.0977444	0.711419	0.897321	0.894184	0.834924	0.916498	0.913504	0.915508
cg02641941	0.921432	0.903907	0.947504	0.775958	0.222868	0.930964	0.948818	0.941651	0.940941	0.92594	0.936595	0.937807
cg26330304	0.860835	0.950143	0.934143	0.794439	0.264432	0.936077	0.946781	0.759883	0.754908	0.812045	0.91158	0.952916
cg04429341	0.970138	0.974375	0.972661	0.629979	0.0896924	0.971218	0.968223	0.971215	0.974498	0.960557	0.961669	0.964541
cg11518040	0.919263	0.935227	0.942637	0.893729	0.3232	0.928891	0.939247	0.921186	0.95239	0.949124	0.935175	0.93211
cg03748473	0.665418	0.866553	0.845567	0.673356	0.142747	0.804761	0.876568	0.756921	0.825418	0.706252	0.844406	0.855119
cg04982372	0.970876	0.937868	0.931968	0.718498	0.0733708	0.855755	0.912375	0.961539	0.975254	0.959132	0.95797	0.965858
cg27436324	0.96606	0.974073	0.97261	0.808861	0.178975	0.969674	0.966986	0.968746	0.965603	0.955562	0.960871	0.96485
cg06681449	0.970998	0.942897	0.97736	0.629656	0.140966	0.960018	0.961326	0.954037	0.959733	0.952867	0.914567	0.91125
cg25735823	0.9093	0.913381	0.933629	0.689631	0.176359	0.916945	0.910654	0.883944	0.761513	0.907964	0.71108	0.841098
cg06738507	0.810975	0.88323	0.875743	0.704623	0.14496	0.791982	0.846327	0.782661	0.879819	0.888353	0.882149	0.897828
cg10809134	0.911247	0.93632	0.753724	0.787226	0.120045	0.660576	0.669761	0.898619	0.943437	0.869711	0.914569	0.936223
cg11812782	0.780041	0.670445	0.833022	0.748119	0.175381	0.773039	0.856096	0.794883	0.973753	0.812834	0.926366	0.950362
cg25271915	0.974073	0.874164	0.982584	0.665201	0.0889101	0.981119	0.986868	0.975445	0.928303	0.972364	0.969502	0.973032
cg05501327	0.971538	0.977872	0.881926	0.979249	0.977866	0.150956	0.967858	0.970156	0.978556	0.968304	0.965386	0.974623
cg22572158	0.952119	0.923442	0.817779	0.955108	0.962655	0.15378	0.949686	0.949493	0.913036	0.932631	0.940232	0.949355
cg04003505	0.949099	0.944808	0.86353	0.980763	0.979164	0.192606	0.919874	0.875364	0.927433	0.899144	0.886942	0.8742
cg22438885	0.97021	0.978472	0.904187	0.857459	0.966047	0.134218	0.891727	0.958379	0.97173	0.949291	0.952098	0.966734
cg12882261	0.946263	0.963378	0.687231	0.79221	0.966647	0.0670223	0.793213	0.932395	0.96397	0.961897	0.954666	0.952575
cg23516026	0.974503	0.97128	0.888514	0.934322	0.982865	0.290423	0.952476	0.975265	0.971077	0.962959	0.964925	0.967663
cg23148481	0.884169	0.959637	0.806285	0.84176	0.938534	0.0590476	0.861722	0.95597	0.962252	0.909823	0.943762	0.949804
cg25844471	0.976801	0.972595	0.789199	0.915239	0.94892	0.153725	0.913352	0.970428	0.954759	0.966468	0.95656	0.950797
cg10419892	0.971539	0.975905	0.753205	0.785849	0.969103	0.145663	0.942559	0.959369	0.969515	0.964337	0.957248	0.958262
cg15463664	0.964537	0.931604	0.732184	0.962519	0.969848	0.0802155	0.894462	0.967783	0.94187	0.945677	0.926145	0.922449
cg08445080	0.97205	0.97804	0.905524	0.954002	0.977659	0.217239	0.931783	0.956259	0.975489	0.966549	0.966583	0.968665
cg15921515	0.95603	0.963677	0.89442	0.96638	0.966713	0.297347	0.966227	0.963065	0.962615	0.956494	0.954364	0.95878
cg24306984	0.958142	0.876502	0.809487	0.85735	0.938146	0.199926	0.919629	0.973839	0.906031	0.9399	0.929696	0.925629
cg23539484	0.972418	0.98064	0.834245	0.986508	0.977489	0.236362	0.952191	0.977089	0.959756	0.958216	0.96689	0.956558
cg03922997	0.963607	0.944446	0.905402	0.882346	0.958427	0.204842	0.867709	0.946153	0.946399	0.933538	0.938722	0.928548
cg05487307	0.922615	0.934808	0.621041	0.93968	0.960548	0.0875582	0.876108	0.919655	0.936259	0.951483	0.928442	0.937332
cg27340845	0.967219	0.975057	0.738398	0.976693	0.97221	0.125905	0.751312	0.962809	0.974184	0.963188	0.967239	0.966756
cg03217619	0.980082	0.938959	0.789157	0.978887	0.955863	0.217675	0.92573	0.956221	0.94832	0.951268	0.955844	0.958281
cg13477627	0.959211	0.963751	0.868498	0.943917	0.975303	0.310508	0.910461	0.953408	0.94054	0.904404	0.929281	0.954831
cg15033776	0.956222	0.947275	0.778292	0.952087	0.958303	0.142823	0.960068	0.96855	0.941405	0.952672	0.950409	0.956906
cg15164173	0.965131	0.954652	0.76434	0.975617	0.974978	0.230585	0.796507	0.962956	0.944737	0.937587	0.949697	0.957715
cg08358686	0.954048	0.958664	0.797152	0.955502	0.976335	0.236091	0.815097	0.955168	0.930614	0.939039	0.936287	0.951772
cg08888548	0.942536	0.725043	0.651381	0.936069	0.964346	0.133925	0.671259	0.936836	0.85176	0.929885	0.91593	0.876902
cg00678912	0.958502	0.96991	0.838734	0.971602	0.97373	0.205146	0.78494	0.894458	0.958762	0.933989	0.938616	0.945172
cg15560912	0.960978	0.949045	0.704198	0.941223	0.969948	0.124314	0.732486	0.937067	0.977056	0.945085	0.950005	0.937624
cg07003611	0.958875	0.954568	0.927551	0.924818	0.969975	0.296899	0.961819	0.959038	0.96232	0.954684	0.949039	0.950759
cg16255804	0.940321	0.969732	0.87156	0.87341	0.944994	0.275834	0.903309	0.943707	0.961311	0.941719	0.942191	0.95221
cg07833643	0.942396	0.956105	0.891593	0.954939	0.955145	0.366924	0.940286	0.934715	0.932982	0.953726	0.936169	0.954046
cg26451108	0.924692	0.878889	0.702139	0.922725	0.936239	0.199499	0.823735	0.92301	0.953214	0.876826	0.919401	0.931528
cg08337454	0.957944	0.968696	0.85915	0.94065	0.978744	0.31055	0.903414	0.95037	0.972746	0.947395	0.940168	0.957302
cg15908108	0.797807	0.931148	0.81225	0.96193	0.97968	0.270614	0.95484	0.957006	0.970662	0.961303	0.966371	0.968869
cg17642929	0.945194	0.960831	0.780001	0.836959	0.942601	0.260802	0.885417	0.941781	0.950554	0.94501	0.952248	0.909937
cg03833097	0.913291	0.894635	0.695873	0.93891	0.953454	0.148394	0.814433	0.918377	0.903716	0.930828	0.921247	0.92784
cg18857045	0.951686	0.941683	0.742437	0.834888	0.917576	0.168102	0.774317	0.94691	0.943333	0.952431	0.948178	0.954924
cg23411838	0.948246	0.968926	0.773283	0.796294	0.965114	0.231214	0.933368	0.976583	0.978523	0.961614	0.974001	0.982
cg00409021	0.919688	0.961307	0.845028	0.916327	0.915834	0.233272	0.90213	0.940168	0.881484	0.916265	0.888953	0.899005
cg17290867	0.97504	0.947821	0.741466	0.940939	0.968053	0.180757	0.901414	0.975205	0.966165	0.937055	0.965196	0.947501
cg16044562	0.976529	0.907466	0.755932	0.852257	0.978453	0.244693	0.957413	0.974672	0.945379	0.944264	0.950782	0.970091
cg02105817	0.962707	0.93527	0.9338	0.965703	0.950135	0.344273	0.915071	0.95589	0.868671	0.94289	0.904805	0.947682
cg18459351	0.941197	0.923093	0.719644	0.75115	0.949577	0.142122	0.685161	0.92996	0.936384	0.898878	0.918452	0.896912
cg05106785	0.85489	0.890484	0.548867	0.76181	0.921785	0.0505265	0.584803	0.821187	0.878936	0.853056	0.819943	0.858998
cg10208609	0.937039	0.864858	0.667703	0.775548	0.941506	0.0878037	0.945941	0.943872	0.892197	0.929782	0.935585	0.9345
cg16901161	0.964997	0.964329	0.702976	0.969912	0.972767	0.0832659	0.89175	0.972093	0.975918	0.969276	0.959205	0.952119
cg02033323	0.966467	0.979645	0.921522	0.978413	0.974611	0.442058	0.963189	0.971892	0.979525	0.974353	0.968731	0.983665
cg24998002	0.702514	0.936416	0.604771	0.92074	0.965424	0.137342	0.883363	0.694409	0.822431	0.935671	0.930932	0.9567
cg07461115	0.823938	0.918522	0.554322	0.657154	0.923216	0.0730065	0.646168	0.724543	0.949137	0.931207	0.925497	0.921813
cg04311057	0.954767	0.96091	0.817686	0.879445	0.968734	0.294598	0.823253	0.936049	0.961642	0.959781	0.951605	0.961808
cg06026449	0.934346	0.854022	0.671303	0.683699	0.96491	0.104288	0.782354	0.936245	0.877424	0.899512	0.905522	0.931788
cg00052246	0.962312	0.982845	0.703271	0.854093	0.966747	0.241226	0.907308	0.963661	0.978152	0.964463	0.970095	0.977446
cg02148547	0.795986	0.930067	0.542675	0.83176	0.931738	0.0975002	0.609741	0.796887	0.841854	0.915095	0.87204	0.896232
cg02203103	0.893486	0.911496	0.696367	0.920148	0.939515	0.802988	0.0632263	0.711556	0.919764	0.826038	0.896608	0.909269
cg20063728	0.946802	0.955503	0.813154	0.859983	0.949247	0.927381	0.16275	0.855438	0.953359	0.893593	0.926562	0.941262
cg20813776	0.905	0.944503	0.881959	0.941524	0.924475	0.888869	0.254477	0.819097	0.908657	0.793704	0.892491	0.911351
cg13475329	0.924839	0.937553	0.802643	0.92629	0.936771	0.929972	0.199785	0.860952	0.937864	0.672118	0.939452	0.936936
cg13211380	0.90411	0.898493	0.704723	0.936487	0.922737	0.889372	0.152665	0.821756	0.881163	0.723657	0.882482	0.890606
cg20652042	0.897363	0.74397	0.73566	0.887656	0.8992	0.814686	0.113237	0.725584	0.708641	0.781184	0.694248	0.747266
cg10651616	0.901877	0.928035	0.689909	0.954077	0.955989	0.925098	0.204832	0.845979	0.959247	0.922489	0.945968	0.960809
cg02826841	0.956791	0.952574	0.809756	0.814524	0.954299	0.880969	0.188811	0.886269	0.959222	0.7123	0.94368	0.930291
cg05892024	0.905677	0.904804	0.738306	0.758416	0.927565	0.84369	0.12705	0.774299	0.900677	0.821108	0.865752	0.874365
cg25918166	0.950169	0.944843	0.566948	0.651378	0.954343	0.600357	0.115703	0.862227	0.946773	0.857694	0.940979	0.939218
cg03267512	0.974503	0.984476	0.811022	0.886109	0.974623	0.925713	0.340756	0.95239	0.964212	0.840562	0.972176	0.959627
cg27298253	0.897691	0.802119	0.749682	0.903103	0.948053	0.68964	0.295362	0.762643	0.879955	0.715235	0.909901	0.905325
cg18327204	0.951173	0.966383	0.925161	0.814546	0.955914	0.909938	0.350845	0.916252	0.982891	0.893995	0.957573	0.965294
cg19653890	0.921928	0.875747	0.613896	0.533582	0.903332	0.847646	0.0803206	0.766987	0.852226	0.804454	0.817484	0.638749
cg02319946	0.97261	0.963265	0.976129	0.974438	0.953329	0.980896	0.397648	0.957662	0.966776	0.907291	0.944495	0.958211
cg18073938	0.930352	0.92611	0.521062	0.754886	0.950624	0.608817	0.094686	0.78985	0.529677	0.802258	0.799204	0.914057
cg21023071	0.934612	0.929091	0.935516	0.959804	0.954388	0.938424	0.373957	0.909028	0.948012	0.880459	0.948044	0.95344
cg07661702	0.963475	0.975646	0.782015	0.926597	0.974764	0.779097	0.323461	0.888756	0.968493	0.880804	0.962898	0.964079
cg16613029	0.797164	0.878947	0.718739	0.891647	0.897502	0.765389	0.301277	0.719457	0.802226	0.797461	0.74578	0.85306
cg13452923	0.923041	0.96849	0.645681	0.706842	0.948532	0.537639	0.165923	0.760932	0.971675	0.661025	0.9576	0.957713
cg11749308	0.948702	0.950484	0.707155	0.922203	0.967773	0.907671	0.307008	0.864524	0.952367	0.796375	0.942534	0.946035
cg10220401	0.930394	0.943435	0.873073	0.955383	0.945196	0.911109	0.430528	0.919066	0.929409	0.877069	0.92753	0.941756
cg08657911	0.91585	0.962343	0.729436	0.943926	0.95848	0.722445	0.329617	0.901717	0.950623	0.914758	0.934179	0.941143
cg17523148	0.96348	0.984689	0.954462	0.97908	0.989213	0.983041	0.398643	0.941808	0.980647	0.810765	0.976527	0.978596
cg24898812	0.906184	0.881039	0.809338	0.77462	0.893311	0.850193	0.328768	0.883933	0.866893	0.783145	0.884415	0.891599
cg04017239	0.905572	0.966485	0.635495	0.81122	0.940558	0.637219	0.268471	0.833513	0.94574	0.865379	0.937029	0.936649
cg22250168	0.784617	0.873163	0.52899	0.637715	0.894688	0.492129	0.132189	0.522581	0.890553	0.493527	0.851523	0.846579
cg11249120	0.892199	0.958947	0.714583	0.946149	0.950442	0.643913	0.163007	0.86948	0.913513	0.679876	0.920356	0.90606
cg04467549	0.960744	0.981279	0.949607	0.979206	0.98945	0.973029	0.167306	0.759346	0.98265	0.642019	0.970147	0.975607
cg01850245	0.907867	0.892828	0.449868	0.558586	0.911268	0.556798	0.0940145	0.82374	0.905465	0.864554	0.89956	0.867429
cg11693925	0.957909	0.963037	0.907737	0.931611	0.960038	0.837046	0.495613	0.925041	0.907017	0.86541	0.907014	0.948122
cg04705866	0.868773	0.843755	0.854005	0.781412	0.838402	0.96251	0.262166	0.865805	0.871674	0.800092	0.855325	0.826212
cg24240349	0.951558	0.959215	0.898475	0.965388	0.96134	0.930834	0.523887	0.921246	0.957672	0.932402	0.948064	0.937732
cg01923140	0.889489	0.785169	0.673613	0.691726	0.913819	0.730769	0.226964	0.880661	0.838969	0.74412	0.832224	0.812915
cg12695059	0.886778	0.972101	0.872181	0.978975	0.984977	0.913522	0.35136	0.772674	0.972404	0.897309	0.952678	0.966144
cg05036909	0.957165	0.984161	0.715189	0.812306	0.957235	0.835177	0.333508	0.861581	0.978755	0.871362	0.966067	0.963879
cg05982017	0.963191	0.969664	0.888804	0.970023	0.974314	0.963422	0.459036	0.925322	0.946769	0.919526	0.961717	0.96643
cg26429965	0.968663	0.956334	0.554028	0.707545	0.952774	0.693118	0.212051	0.898635	0.927443	0.772373	0.917446	0.937386
cg09856271	0.920907	0.951673	0.738699	0.740756	0.935457	0.67457	0.24639	0.896947	0.917371	0.814813	0.917254	0.91474
cg08243981	0.857778	0.906926	0.543013	0.500701	0.903657	0.454579	0.103574	0.748525	0.670499	0.660675	0.836055	0.859745
cg14860676	0.909274	0.943203	0.563447	0.550113	0.911064	0.695127	0.130447	0.810415	0.935805	0.51117	0.791134	0.671514
cg22755579	0.927504	0.94863	0.772883	0.943899	0.957968	0.904409	0.427746	0.883371	0.951371	0.771323	0.926095	0.9338
cg05689028	0.930118	0.94905	0.918501	0.933209	0.93834	0.921574	0.53151	0.91799	0.930723	0.906924	0.941621	0.940863
cg15661018	0.910595	0.916513	0.580533	0.653774	0.937084	0.557417	0.216178	0.796527	0.875921	0.787688	0.898343	0.911637
cg05471842	0.952076	0.950549	0.747911	0.853837	0.934395	0.691558	0.298096	0.881054	0.905474	0.915301	0.924057	0.922548
cg00639010	0.820927	0.839719	0.424575	0.587838	0.919316	0.420093	0.0816498	0.654464	0.848235	0.615292	0.847367	0.838404
cg19253785	0.819398	0.881211	0.864697	0.965709	0.926986	0.946237	0.31813	0.751764	0.866332	0.672559	0.801253	0.853237
cg16438469	0.935313	0.886534	0.617326	0.670983	0.938543	0.708503	0.169913	0.804132	0.702274	0.546306	0.570388	0.714194
cg03501128	0.97338	0.968255	0.905891	0.97487	0.971153	0.957053	0.457988	0.951958	0.960964	0.884436	0.960075	0.966703
cg04657000	0.943354	0.91223	0.596537	0.886181	0.970756	0.540924	0.163113	0.803604	0.941176	0.507227	0.930794	0.956474
cg15213052	0.824769	0.974312	0.956866	0.972221	0.970688	0.970693	0.916543	0.201999	0.977075	0.772721	0.966997	0.974245
cg24422171	0.873361	0.961536	0.948869	0.957651	0.947127	0.985686	0.798842	0.299052	0.935415	0.920528	0.926833	0.955136
cg19850895	0.919689	0.958104	0.937545	0.944668	0.953247	0.946064	0.830727	0.303524	0.918106	0.922793	0.903404	0.951682
cg10587583	0.935771	0.972067	0.964021	0.854887	0.913564	0.684092	0.897103	0.173214	0.956025	0.932488	0.949122	0.966217
cg05478809	0.937558	0.96504	0.952528	0.947569	0.958106	0.964119	0.788161	0.248047	0.94442	0.945405	0.933167	0.95016
cg25448766	0.938433	0.869476	0.895408	0.861384	0.907504	0.799018	0.819453	0.265352	0.859001	0.89341	0.836791	0.868065
cg22556056	0.858163	0.962035	0.915922	0.959451	0.959352	0.945537	0.926271	0.3386	0.943031	0.918022	0.929502	0.957682
cg03077364	0.636737	0.887818	0.952201	0.850964	0.673033	0.954494	0.92531	0.206503	0.7869	0.911646	0.900461	0.951548
cg18329839	0.965694	0.814807	0.910078	0.884332	0.971916	0.876484	0.786005	0.327325	0.781244	0.894698	0.889089	0.935435
cg07702659	0.835834	0.912494	0.734567	0.92529	0.87962	0.684972	0.597531	0.170734	0.932146	0.896047	0.914312	0.907384
cg17351376	0.589432	0.844559	0.798684	0.912415	0.82118	0.852448	0.802897	0.186473	0.838577	0.860433	0.761372	0.813311
cg13487687	0.731582	0.851679	0.960408	0.963644	0.940186	0.946212	0.730938	0.283635	0.927387	0.883787	0.947821	0.955497
cg07707056	0.935638	0.9691	0.957298	0.972575	0.964361	0.952277	0.873113	0.357207	0.951963	0.954292	0.958135	0.969308
cg20697519	0.796639	0.831266	0.851791	0.854286	0.858424	0.803423	0.755558	0.376224	0.794152	0.809056	0.832533	0.836683
cg04394724	0.655439	0.957146	0.63372	0.9492	0.960689	0.782269	0.547067	0.176951	0.952947	0.631938	0.950366	0.963972
cg12742224	0.914463	0.939557	0.938805	0.944664	0.934256	0.922617	0.84816	0.400562	0.934218	0.901898	0.937237	0.940242
cg00644351	0.555475	0.882255	0.778894	0.882228	0.903956	0.891863	0.775795	0.149815	0.891786	0.890422	0.872259	0.910524
cg13693582	0.641775	0.950163	0.877636	0.949599	0.970745	0.945921	0.893918	0.166262	0.744448	0.946222	0.602843	0.966062
cg23172664	0.893394	0.964293	0.820986	0.96653	0.969587	0.834456	0.962128	0.460593	0.967361	0.966591	0.948591	0.961529
cg16596052	0.576818	0.943542	0.772547	0.944401	0.945557	0.912785	0.635002	0.193813	0.949735	0.944552	0.925667	0.945447
cg14027234	0.724403	0.671307	0.749276	0.743134	0.727603	0.709511	0.520413	0.174566	0.607261	0.772105	0.687884	0.713204
cg01002223	0.68968	0.983894	0.928939	0.98171	0.983629	0.974678	0.625923	0.144341	0.988111	0.960715	0.968811	0.969684
cg04928784	0.788696	0.958656	0.907139	0.941526	0.945464	0.901538	0.837755	0.456884	0.957028	0.95089	0.942063	0.955014
cg16253157	0.680505	0.798489	0.909026	0.946945	0.94916	0.922789	0.894445	0.394328	0.80603	0.788329	0.903998	0.932992
cg12043508	0.849005	0.696231	0.866812	0.700052	0.807582	0.9223	0.772319	0.261918	0.692256	0.621582	0.712745	0.743008
cg16704246	0.643592	0.802354	0.812018	0.924529	0.861801	0.525743	0.77433	0.226345	0.818246	0.829509	0.814428	0.832323
cg04047276	0.845595	0.885362	0.830473	0.912781	0.934307	0.900287	0.647088	0.224744	0.840488	0.908311	0.888358	0.913452
cg16070350	0.406964	0.767719	0.748955	0.717127	0.935452	0.670771	0.427289	0.0850023	0.845556	0.919164	0.905716	0.935839
cg20330224	0.630186	0.962834	0.922473	0.967111	0.95629	0.870212	0.953948	0.321599	0.952879	0.942127	0.948614	0.952948
cg02053685	0.779855	0.890306	0.84824	0.913137	0.884254	0.933683	0.898836	0.384431	0.933474	0.704658	0.912659	0.933809
cg00790439	0.527818	0.865079	0.61427	0.691754	0.915399	0.589572	0.489199	0.180901	0.700795	0.689234	0.543651	0.804131
cg26796793	0.949179	0.978575	0.970778	0.980934	0.979331	0.979913	0.818	0.478473	0.98592	0.969344	0.964908	0.96861
cg20492070	0.660742	0.703341	0.812127	0.903514	0.907016	0.871895	0.458952	0.0932782	0.83517	0.404947	0.73803	0.798467
cg12152193	0.620898	0.675571	0.656378	0.72095	0.723852	0.504416	0.512853	0.157824	0.620962	0.61321	0.634487	0.668305
cg16780406	0.558066	0.938057	0.919884	0.820293	0.942831	0.935974	0.656788	0.174412	0.925755	0.666275	0.919699	0.957081
cg06419846	0.901184	0.960792	0.910385	0.946202	0.968048	0.915373	0.575203	0.270798	0.958069	0.954387	0.943433	0.959575
cg18844901	0.756858	0.954323	0.884797	0.942906	0.95883	0.915806	0.784112	0.414369	0.950668	0.942506	0.944586	0.943195
cg19792099	0.553731	0.925484	0.637122	0.82548	0.92408	0.560762	0.738431	0.258153	0.940989	0.600056	0.942391	0.949054
cg14110920	0.658463	0.949282	0.748477	0.937818	0.960143	0.780261	0.654912	0.292847	0.950012	0.888527	0.939464	0.950371
cg21631387	0.478748	0.942591	0.466636	0.933297	0.961588	0.447521	0.867769	0.119441	0.924656	0.950746	0.926914	0.934844
cg20560862	0.706966	0.708437	0.74299	0.806513	0.977253	0.698796	0.709986	0.355429	0.734722	0.822384	0.676202	0.802153
cg17445453	0.66126	0.945799	0.90418	0.952987	0.945239	0.899284	0.903777	0.376988	0.948869	0.940943	0.936825	0.950152
cg02865554	0.913025	0.950121	0.90399	0.954627	0.950561	0.932675	0.90891	0.616776	0.935234	0.916894	0.920094	0.93488
cg07756788	0.427954	0.905868	0.474467	0.771395	0.940038	0.401889	0.459895	0.124771	0.930544	0.81246	0.909824	0.908015
cg09799856	0.792928	0.936965	0.951178	0.958847	0.957048	0.928675	0.916697	0.484287	0.862854	0.786244	0.913968	0.93453
cg17829179	0.708288	0.928474	0.584177	0.903788	0.951859	0.719305	0.497953	0.201059	0.948635	0.545357	0.929125	0.937682
cg25235205	0.547155	0.899626	0.681512	0.849193	0.914208	0.581467	0.403812	0.127385	0.879255	0.891138	0.871757	0.900705
cg11020586	0.85328	0.973458	0.952732	0.967977	0.976799	0.958856	0.949634	0.46131	0.957412	0.942661	0.937194	0.962498
cg20587232	0.859209	0.921562	0.947656	0.957595	0.950084	0.9356	0.905616	0.575839	0.929731	0.935273	0.925113	0.924994
cg04249416	0.475337	0.929431	0.874277	0.939675	0.956097	0.840275	0.628445	0.180046	0.937378	0.921797	0.931205	0.943836
cg19764973	0.953854	0.96781	0.973496	0.969688	0.970802	0.964359	0.957404	0.962092	0.0515613	0.963419	0.914356	0.960046
cg24818060	0.978716	0.967372	0.978173	0.974504	0.98225	0.979624	0.973455	0.981225	0.0446368	0.963329	0.901707	0.950591
cg06421734	0.981923	0.890135	0.951649	0.978719	0.97529	0.984687	0.974521	0.974069	0.0671576	0.972583	0.928735	0.966949
cg11649969	0.973297	0.945556	0.965425	0.982998	0.97751	0.969879	0.970007	0.959132	0.0269948	0.96321	0.903375	0.947226
cg04148640	0.950806	0.950166	0.950967	0.976485	0.965557	0.930818	0.945989	0.955364	0.0766013	0.958691	0.918714	0.950183
cg01355027	0.965212	0.908769	0.915858	0.941319	0.975313	0.909692	0.914081	0.958819	0.0495637	0.942135	0.892184	0.945869
cg15301710	0.973093	0.960954	0.968958	0.979212	0.978901	0.980838	0.976522	0.97369	0.0254028	0.970811	0.842775	0.970633
cg01511347	0.975207	0.871578	0.980295	0.971519	0.955955	0.969654	0.97419	0.961676	0.0630257	0.94796	0.931105	0.953318
cg17960717	0.972711	0.952415	0.98049	0.975241	0.975079	0.971088	0.974143	0.971114	0.0998988	0.967594	0.893386	0.962816
cg00006459	0.966828	0.832621	0.934884	0.929677	0.977001	0.953694	0.941772	0.964502	0.0278529	0.922191	0.892733	0.944404
cg15873326	0.961615	0.946459	0.93634	0.929852	0.97455	0.912487	0.909991	0.961263	0.0675526	0.942305	0.921703	0.960891
cg11668148	0.906591	0.93665	0.864724	0.946519	0.942343	0.831655	0.853014	0.90627	0.0283151	0.925681	0.841232	0.925703
cg09596645	0.936361	0.926965	0.918747	0.880683	0.954604	0.805926	0.890835	0.945773	0.0545799	0.942009	0.897257	0.955636
cg08538069	0.962099	0.819775	0.878543	0.928624	0.978692	0.839306	0.880905	0.946293	0.0187298	0.934758	0.876854	0.958378
cg02233915	0.965534	0.838962	0.943389	0.931153	0.96795	0.913419	0.912637	0.970458	0.0304345	0.92403	0.896863	0.88972
cg22106847	0.980895	0.974465	0.975562	0.975701	0.959999	0.981928	0.972661	0.981565	0.0967054	0.956149	0.85595	0.954838
cg07033790	0.969507	0.925953	0.967977	0.967397	0.973101	0.951292	0.960252	0.972053	0.125497	0.941181	0.899912	0.957471
cg05840984	0.975091	0.84323	0.974826	0.970811	0.976372	0.9779	0.976754	0.969819	0.0634519	0.946862	0.913719	0.959978
cg10220104	0.970859	0.862536	0.953132	0.976325	0.982798	0.919908	0.943696	0.967901	0.0453963	0.947069	0.924392	0.963122
cg17030380	0.967454	0.814282	0.944922	0.97251	0.98148	0.873281	0.937508	0.980316	0.0178416	0.957466	0.818455	0.971281
cg02803925	0.978234	0.959284	0.946534	0.975934	0.969365	0.978346	0.968549	0.982885	0.0372294	0.969898	0.847684	0.972322
cg14084609	0.957037	0.947368	0.940627	0.959969	0.968502	0.943409	0.960407	0.973453	0.0944193	0.961006	0.930276	0.968253
cg16909341	0.952749	0.818494	0.916989	0.84525	0.916379	0.893854	0.832669	0.941074	0.0359174	0.890566	0.829383	0.891262
cg05736642	0.9658	0.960425	0.978957	0.979095	0.977654	0.968683	0.969121	0.964182	0.0403343	0.967514	0.854393	0.96913
cg13531735	0.981023	0.840355	0.980835	0.976076	0.979144	0.967985	0.967471	0.95317	0.0734284	0.971531	0.907335	0.849936
cg01404879	0.960947	0.854778	0.946677	0.953745	0.976217	0.907117	0.916877	0.956653	0.0929749	0.939806	0.882883	0.950894
cg21503771	0.948929	0.836293	0.942565	0.966871	0.946685	0.910824	0.957257	0.926984	0.0353367	0.93369	0.886454	0.933346
cg15662508	0.950538	0.926781	0.95873	0.970728	0.964534	0.95221	0.955475	0.948293	0.0221681	0.899879	0.781079	0.945147
cg05906696	0.975346	0.854573	0.975149	0.971177	0.948919	0.974636	0.965583	0.951955	0.0600955	0.856544	0.899869	0.959845
cg09803743	0.964077	0.968902	0.949505	0.939983	0.973286	0.925089	0.91349	0.956851	0.0326319	0.949805	0.821471	0.952813
cg12910830	0.954276	0.805654	0.962631	0.961306	0.945923	0.977663	0.970762	0.96844	0.0378466	0.958666	0.879948	0.956394
cg15090899	0.980473	0.969761	0.980525	0.963293	0.95348	0.97975	0.97962	0.971943	0.0203067	0.806757	0.771183	0.936796
cg22034357	0.929736	0.785891	0.870678	0.949593	0.928848	0.817921	0.813945	0.914799	0.0343326	0.89326	0.80359	0.870846
cg17105176	0.958502	0.837741	0.963861	0.973146	0.967541	0.95193	0.955283	0.952831	0.0389094	0.96123	0.906652	0.956882
cg24732344	0.968411	0.955249	0.98295	0.962411	0.952156	0.977084	0.974413	0.977968	0.108127	0.960324	0.942774	0.939103
cg15997319	0.978943	0.838408	0.967627	0.969952	0.982656	0.984613	0.952597	0.960466	0.0241977	0.950656	0.803457	0.93706
cg09010228	0.970485	0.8449	0.939206	0.881645	0.973995	0.948643	0.910459	0.962904	0.044542	0.934879	0.782232	0.875645
cg11262246	0.974062	0.837413	0.972491	0.960302	0.959356	0.959733	0.96864	0.968342	0.0303916	0.948524	0.773643	0.955268
cg05089849	0.973052	0.910747	0.92702	0.909058	0.957307	0.85234	0.900676	0.970641	0.148222	0.948429	0.888391	0.948974
cg22954836	0.960873	0.948844	0.968257	0.941806	0.951216	0.932284	0.961994	0.957789	0.0609789	0.961411	0.853267	0.963207
cg02179849	0.946445	0.920474	0.950449	0.954813	0.95603	0.954718	0.898389	0.947451	0.0248282	0.921759	0.808777	0.935059
cg25293601	0.983354	0.938878	0.984672	0.965456	0.971572	0.984696	0.981562	0.979959	0.0433008	0.96579	0.835372	0.878725
cg24057263	0.960503	0.952541	0.953235	0.967588	0.949072	0.960476	0.955516	0.962424	0.0182825	0.902485	0.768407	0.726336
cg01048814	0.961619	0.937579	0.965072	0.975867	0.964769	0.961275	0.960697	0.963137	0.205473	0.956196	0.909103	0.959729
cg08077807	0.962163	0.734596	0.954203	0.972324	0.972113	0.918318	0.923062	0.952712	0.0240835	0.866817	0.920542	0.959983
cg00637085	0.968058	0.909294	0.941892	0.934026	0.971716	0.867597	0.949373	0.96711	0.124497	0.947705	0.875245	0.953521
cg17542165	0.969784	0.821357	0.976349	0.958714	0.974841	0.975664	0.974501	0.978359	0.0176057	0.930737	0.892365	0.973736
cg13123707	0.964514	0.857917	0.955655	0.961683	0.96564	0.950142	0.955748	0.960962	0.0404734	0.960083	0.899273	0.961295
cg26156120	0.963813	0.894828	0.96941	0.958079	0.956146	0.95568	0.960618	0.957368	0.172373	0.956926	0.888732	0.929113
cg18852698	0.923916	0.864384	0.938006	0.943515	0.946256	0.913484	0.915702	0.911097	0.10809	0.92831	0.871355	0.940498
cg18629096	0.973934	0.974708	0.977904	0.965618	0.936487	0.980916	0.958902	0.969245	0.975109	0.0604735	0.926511	0.954005
cg27274718	0.948114	0.953216	0.960898	0.966068	0.959443	0.955596	0.944533	0.951548	0.948267	0.0837642	0.939691	0.943428
cg05875239	0.965205	0.944802	0.951884	0.894071	0.895426	0.933698	0.916418	0.962386	0.931433	0.0639511	0.921875	0.912569
cg13617280	0.971488	0.894974	0.97508	0.929077	0.965527	0.963072	0.927351	0.959101	0.940198	0.07248	0.898011	0.954667
cg24410690	0.987689	0.961028	0.986682	0.956255	0.976597	0.968259	0.969148	0.986063	0.969316	0.130489	0.935254	0.947451
cg05355684	0.951376	0.959482	0.943744	0.970793	0.976604	0.915912	0.897091	0.94561	0.954849	0.0818215	0.943758	0.962606
cg18584272	0.981879	0.979027	0.979959	0.981067	0.980685	0.970107	0.939542	0.96441	0.983834	0.152716	0.967428	0.973092
cg18546155	0.955655	0.964901	0.958226	0.968464	0.956196	0.973655	0.842976	0.948479	0.967624	0.115731	0.962322	0.963119
cg26275360	0.948449	0.943953	0.893534	0.862391	0.934673	0.905779	0.796109	0.932113	0.952911	0.0623322	0.943805	0.936388
cg14563201	0.977484	0.960348	0.950376	0.890204	0.960603	0.919105	0.86888	0.954809	0.969276	0.112197	0.95203	0.962818
cg08326410	0.944999	0.959462	0.953036	0.968953	0.971662	0.96303	0.898448	0.943247	0.971723	0.0825646	0.957713	0.96609
cg02855870	0.938998	0.945617	0.966904	0.971928	0.954102	0.963331	0.956147	0.943552	0.957742	0.175681	0.936956	0.951118
cg15956469	0.951281	0.966327	0.959169	0.959882	0.960995	0.936499	0.868413	0.926813	0.955054	0.125634	0.935991	0.950218
cg27040968	0.932343	0.949351	0.917802	0.899597	0.909644	0.873673	0.889155	0.897264	0.963321	0.116558	0.919426	0.920437
cg10206039	0.925711	0.937589	0.954153	0.960598	0.95423	0.942788	0.944116	0.944501	0.951398	0.207673	0.943693	0.949632
cg09932794	0.965679	0.953858	0.966063	0.952197	0.967727	0.95884	0.876676	0.946361	0.969282	0.131657	0.939891	0.946621
cg09304968	0.929998	0.940066	0.945405	0.958824	0.955382	0.929579	0.920384	0.93515	0.961946	0.18408	0.941996	0.951984
cg00949861	0.952489	0.874796	0.921424	0.887048	0.933982	0.909952	0.812472	0.944543	0.891008	0.0592646	0.888882	0.904272
cg02847139	0.975372	0.948547	0.970133	0.976206	0.972241	0.9689	0.96654	0.965719	0.950048	0.200762	0.947057	0.95739
cg25386954	0.931112	0.921778	0.927579	0.913371	0.943065	0.933202	0.835452	0.93736	0.896933	0.122948	0.906592	0.914117
cg04737115	0.963466	0.965893	0.981614	0.972812	0.972311	0.987481	0.939195	0.959567	0.967945	0.198094	0.964489	0.961109
cg03368758	0.968167	0.949139	0.973253	0.926261	0.948949	0.947746	0.965683	0.94777	0.909673	0.198945	0.920096	0.927729
cg14058851	0.941783	0.748043	0.961256	0.970713	0.958032	0.942345	0.929372	0.94115	0.880393	0.0640506	0.783259	0.837165
cg23369683	0.988793	0.892437	0.975301	0.982102	0.952105	0.981338	0.944186	0.970139	0.95185	0.216913	0.939714	0.953458
cg14047092	0.944917	0.970315	0.918571	0.969872	0.969618	0.905039	0.736154	0.924272	0.971051	0.0617784	0.943665	0.955617
cg27495654	0.915843	0.940668	0.930331	0.955491	0.951254	0.922272	0.849133	0.910925	0.943465	0.124594	0.932508	0.935188
cg22829007	0.96605	0.966928	0.979849	0.980201	0.970743	0.972687	0.967015	0.964712	0.973785	0.24573	0.956834	0.962604
cg16995933	0.968332	0.841459	0.923011	0.861783	0.965162	0.918771	0.788726	0.937611	0.870273	0.0742144	0.848647	0.920771
cg01416168	0.965084	0.961288	0.947915	0.954414	0.977875	0.934139	0.77879	0.968536	0.962398	0.105323	0.956079	0.956217
cg08530578	0.911997	0.922753	0.940049	0.942872	0.887465	0.932599	0.930221	0.916043	0.906971	0.138417	0.921468	0.938204
cg07543798	0.976512	0.9751	0.979671	0.983273	0.978672	0.982779	0.976205	0.973096	0.985426	0.25418	0.968921	0.974391
cg12851731	0.93612	0.941194	0.956794	0.949955	0.923061	0.924555	0.927387	0.916332	0.944824	0.219583	0.930825	0.9416
cg15646529	0.95961	0.875323	0.965746	0.96822	0.915769	0.975594	0.901947	0.958604	0.926791	0.117695	0.854084	0.850834
cg03538296	0.972396	0.973949	0.95121	0.956562	0.955004	0.939099	0.799011	0.945813	0.969061	0.0501555	0.956133	0.963381
cg13257250	0.959383	0.981378	0.97588	0.962777	0.953983	0.97405	0.870039	0.961282	0.975694	0.135976	0.969756	0.972096
cg17211761	0.904501	0.893907	0.909603	0.893824	0.893037	0.856576	0.867539	0.907223	0.916465	0.148681	0.893857	0.885611
cg18948661	0.932599	0.948561	0.864528	0.914014	0.95247	0.890355	0.836332	0.899158	0.957927	0.108302	0.918769	0.948687
cg13598219	0.981964	0.931249	0.981089	0.974235	0.984492	0.983266	0.936826	0.975478	0.925283	0.294094	0.949988	0.955172
cg22668643	0.973339	0.980909	0.975368	0.975687	0.975014	0.980006	0.945992	0.966078	0.979162	0.306061	0.970502	0.976678
cg09134152	0.917472	0.933808	0.920582	0.908287	0.937792	0.915385	0.8439	0.905876	0.934685	0.197635	0.920018	0.895858
cg21180201	0.936631	0.841138	0.874008	0.759163	0.943216	0.930028	0.817058	0.951974	0.900865	0.0681677	0.91577	0.92757
cg08907176	0.958184	0.965912	0.963056	0.969764	0.958861	0.963907	0.960806	0.965239	0.88893	0.244102	0.940129	0.955735
cg03559700	0.922385	0.921936	0.880879	0.880668	0.94629	0.826898	0.815697	0.91517	0.938543	0.130589	0.931929	0.925227
cg21275838	0.969862	0.930136	0.978747	0.949721	0.95018	0.970108	0.960722	0.965618	0.951407	0.237848	0.952538	0.951302
cg05508074	0.964529	0.904743	0.945656	0.95041	0.971632	0.930212	0.919794	0.965639	0.951532	0.237929	0.930592	0.941721
cg18857340	0.97586	0.986619	0.983812	0.987123	0.982261	0.979983	0.977478	0.980004	0.980727	0.275416	0.972508	0.978225
cg12973514	0.989033	0.988602	0.986841	0.977025	0.984716	0.988629	0.954811	0.97883	0.986708	0.296437	0.977782	0.975385
cg16360310	0.881328	0.835776	0.89453	0.84537	0.908784	0.857434	0.84371	0.89281	0.819179	0.150088	0.847633	0.901047
cg24137511	0.965869	0.963826	0.961036	0.974527	0.975308	0.95811	0.925275	0.961106	0.978015	0.258197	0.961256	0.969134
cg16316183	0.969135	0.825783	0.968605	0.949763	0.968923	0.964954	0.916277	0.953379	0.872431	0.0778281	0.756362	0.917797
cg25600606	0.97543	0.968903	0.976092	0.983369	0.975112	0.974033	0.975414	0.964891	0.886353	0.963771	0.112331	0.933936
cg18646784	0.986287	0.976845	0.978339	0.983768	0.985562	0.978201	0.977718	0.982288	0.938021	0.969136	0.134639	0.936058
cg05956380	0.988195	0.978701	0.985618	0.984383	0.98758	0.990222	0.986661	0.981797	0.911308	0.973856	0.147208	0.966411
cg16683571	0.978454	0.96562	0.972321	0.977236	0.970803	0.979131	0.972038	0.959746	0.90406	0.966735	0.171094	0.9565
cg18330536	0.963901	0.974581	0.963148	0.984955	0.984662	0.969401	0.960983	0.950247	0.887478	0.965285	0.118882	0.854135
cg17781418	0.963504	0.963883	0.977981	0.969561	0.963937	0.982097	0.980934	0.981125	0.924456	0.961063	0.127933	0.955375
cg13468144	0.936073	0.97802	0.917697	0.981038	0.961974	0.95308	0.945383	0.951459	0.860298	0.957929	0.0869629	0.963415
cg26849760	0.949795	0.956654	0.932602	0.948635	0.965118	0.917023	0.90732	0.94156	0.932465	0.950954	0.0951655	0.853221
cg23338668	0.959272	0.942629	0.898595	0.97164	0.969248	0.93194	0.903084	0.952166	0.955501	0.962228	0.117097	0.925807
cg13155300	0.947272	0.957395	0.952863	0.965648	0.965646	0.940548	0.952452	0.918896	0.861133	0.954271	0.123893	0.950967
cg24392753	0.961497	0.960803	0.9699	0.980631	0.977023	0.970485	0.972541	0.971171	0.958209	0.963245	0.118521	0.88328
cg22400420	0.941647	0.948347	0.934852	0.948198	0.945415	0.900531	0.897024	0.947362	0.929959	0.925311	0.139277	0.927844
cg10934870	0.903952	0.963106	0.900517	0.887705	0.959097	0.915752	0.890473	0.9264	0.967042	0.937816	0.124409	0.875733
cg14095610	0.988017	0.988049	0.984175	0.984517	0.98103	0.984003	0.973031	0.975235	0.940693	0.979271	0.254454	0.96274
cg01923724	0.933413	0.946064	0.912154	0.910465	0.960487	0.910958	0.895057	0.925392	0.879093	0.905477	0.134882	0.916609
cg06500418	0.957616	0.952388	0.920947	0.954226	0.966853	0.912896	0.947753	0.955852	0.929489	0.94717	0.10767	0.890764
cg04179951	0.961226	0.964908	0.939331	0.950445	0.967695	0.941588	0.938084	0.949061	0.908345	0.952006	0.156133	0.93687
cg16597887	0.936543	0.932642	0.90638	0.929325	0.9477	0.845526	0.888996	0.920811	0.936239	0.933364	0.140425	0.846402
cg04036920	0.975035	0.972677	0.964635	0.979341	0.978921	0.973304	0.946325	0.962628	0.954269	0.961504	0.230041	0.911555
cg15715903	0.937198	0.914883	0.951649	0.960221	0.962903	0.944415	0.936607	0.932291	0.886558	0.926902	0.0939206	0.834807
cg01701207	0.959494	0.976036	0.975398	0.972264	0.959637	0.977549	0.980906	0.960666	0.897163	0.958559	0.13551	0.907202
cg08218512	0.986181	0.967645	0.977546	0.986496	0.991092	0.981565	0.962418	0.981751	0.917246	0.959857	0.185787	0.966782
cg07619820	0.965747	0.945413	0.957802	0.952428	0.954065	0.971113	0.937875	0.937856	0.804339	0.949949	0.114902	0.922815
cg01699630	0.933215	0.956131	0.927173	0.945419	0.960339	0.927021	0.896863	0.925129	0.803096	0.938574	0.116779	0.946172
cg25790531	0.95011	0.947747	0.930846	0.961333	0.94268	0.91409	0.938149	0.930226	0.896448	0.915556	0.183584	0.911693
cg19619956	0.933985	0.88682	0.926784	0.93981	0.967109	0.908662	0.910474	0.93288	0.835702	0.931806	0.186703	0.924672
cg26396370	0.900019	0.907786	0.966086	0.944734	0.949706	0.966391	0.954657	0.892984	0.806428	0.931387	0.151374	0.834501
cg05170732	0.967742	0.969061	0.929403	0.945723	0.973968	0.884285	0.858758	0.956177	0.945004	0.963473	0.115081	0.789643
cg08091050	0.937139	0.864841	0.944229	0.891876	0.938051	0.884354	0.933127	0.929765	0.872285	0.901028	0.18082	0.827892
cg09622624	0.962871	0.954516	0.875984	0.924492	0.974584	0.783606	0.830245	0.935555	0.938859	0.939289	0.151679	0.913572
cg02379348	0.943286	0.94125	0.946852	0.941393	0.929103	0.931573	0.944584	0.952153	0.889655	0.932347	0.136673	0.834387
cg25576801	0.959035	0.921154	0.855955	0.91863	0.948672	0.813166	0.810041	0.910991	0.896682	0.901149	0.0943259	0.927814
cg27393431	0.98168	0.98062	0.975447	0.948506	0.973351	0.989612	0.973315	0.983483	0.949251	0.971568	0.323043	0.958843
cg09601944	0.964925	0.948537	0.955344	0.972234	0.968371	0.956132	0.911977	0.958098	0.815595	0.939563	0.120351	0.79356
cg24131359	0.935101	0.906546	0.938359	0.936261	0.927852	0.947688	0.919875	0.929393	0.913013	0.911854	0.216812	0.910279
cg26979142	0.965146	0.941872	0.966638	0.967353	0.975899	0.944876	0.950154	0.962682	0.763706	0.959754	0.118408	0.864169
cg04682832	0.955022	0.921305	0.951978	0.958738	0.971708	0.932168	0.951395	0.949831	0.815986	0.94867	0.176404	0.915181
cg25757820	0.940661	0.958005	0.955267	0.966881	0.969021	0.962037	0.966353	0.954407	0.89361	0.949995	0.156487	0.783031
cg26789411	0.957923	0.96899	0.927109	0.912713	0.958094	0.892199	0.901482	0.959426	0.968007	0.944686	0.233839	0.947927
cg17331920	0.913394	0.977696	0.892459	0.973601	0.961742	0.948537	0.957049	0.968514	0.970649	0.967745	0.1817	0.972784
cg00434123	0.952311	0.745054	0.93766	0.958964	0.959823	0.937048	0.939327	0.940579	0.779895	0.948462	0.116484	0.819204
cg16107565	0.96465	0.974858	0.978198	0.986652	0.976047	0.98339	0.97932	0.958769	0.951675	0.973467	0.230858	0.850949
cg23911433	0.957883	0.926783	0.88533	0.886336	0.948886	0.747494	0.837117	0.953675	0.90575	0.893448	0.106461	0.876921
cg12578084	0.952096	0.930701	0.976654	0.982961	0.936775	0.959429	0.967252	0.960534	0.958792	0.967402	0.164466	0.833826
cg15810023	0.952633	0.960811	0.943458	0.942896	0.967153	0.925605	0.767618	0.940528	0.952766	0.937284	0.134163	0.875506
cg08771884	0.939683	0.947623	0.917477	0.946024	0.9659	0.939788	0.855554	0.932924	0.773331	0.942735	0.15198	0.828266
cg07993518	0.933986	0.933362	0.911164	0.927607	0.960057	0.878332	0.849161	0.92511	0.684242	0.918647	0.087222	0.852962
cg20030158	0.980143	0.978346	0.978456	0.980206	0.975048	0.963083	0.982465	0.96615	0.723101	0.972227	0.092538	0.966589
cg20077668	0.948935	0.949335	0.969434	0.969503	0.96855	0.96568	0.973079	0.951811	0.747496	0.965555	0.166972	0.950987
cg27646850	0.971845	0.95302	0.970898	0.970982	0.982235	0.958254	0.95227	0.959134	0.940563	0.937532	0.120415	0.783004
cg15173892	0.962614	0.966188	0.977736	0.925395	0.971292	0.969868	0.961377	0.958331	0.957816	0.961557	0.949716	0.0780131
cg07617198	0.964438	0.940376	0.975862	0.974528	0.97825	0.975371	0.959391	0.978233	0.95704	0.963792	0.875325	0.0502305
cg10480329	0.969607	0.971456	0.980707	0.95047	0.969434	0.977966	0.97952	0.978476	0.919931	0.972054	0.870241	0.0653587
cg20374292	0.95302	0.96006	0.976138	0.965223	0.962523	0.973707	0.967387	0.968291	0.946342	0.960432	0.936871	0.0721341
cg00771778	0.969576	0.966162	0.976976	0.980148	0.972573	0.97851	0.932352	0.969276	0.966587	0.970283	0.892296	0.0821024
cg18066690	0.972108	0.98271	0.977638	0.969826	0.984149	0.981915	0.984396	0.977726	0.982749	0.968718	0.958225	0.140524
cg02647842	0.899692	0.931454	0.934117	0.922044	0.935323	0.939553	0.937667	0.934949	0.941357	0.939904	0.896419	0.0739619
cg20290017	0.962613	0.954075	0.966375	0.9626	0.971291	0.970168	0.959776	0.957295	0.971511	0.961437	0.929805	0.14969
cg02244028	0.934659	0.958475	0.958896	0.959649	0.967241	0.937999	0.934103	0.942274	0.952562	0.942273	0.898256	0.108218
cg06636137	0.971749	0.975873	0.983876	0.975015	0.976496	0.98085	0.981381	0.970339	0.97771	0.959324	0.93676	0.110653
cg25605773	0.922668	0.922641	0.932166	0.934093	0.92765	0.897748	0.879812	0.918248	0.928881	0.894968	0.908654	0.103862
cg22675702	0.915122	0.917404	0.935775	0.849169	0.914946	0.917706	0.919975	0.891014	0.852424	0.928346	0.872346	0.0659687
cg08844422	0.960605	0.951216	0.963061	0.974335	0.97642	0.954161	0.93485	0.963377	0.960539	0.954285	0.872931	0.0855468
cg26872907	0.938134	0.931541	0.967648	0.937964	0.943403	0.961394	0.948539	0.946228	0.956219	0.935754	0.933705	0.0554916
cg23244761	0.974772	0.95846	0.969858	0.97261	0.974182	0.979984	0.972912	0.983717	0.968173	0.960568	0.95507	0.103805
cg23373670	0.983504	0.964473	0.949145	0.97027	0.977303	0.946276	0.965069	0.979177	0.955741	0.958953	0.918637	0.0870765
cg14172797	0.963135	0.951912	0.914344	0.934279	0.964403	0.880891	0.935282	0.958595	0.945098	0.967266	0.888384	0.109331
cg26201751	0.950823	0.95462	0.947778	0.937626	0.966246	0.921644	0.942568	0.952894	0.960008	0.936878	0.9513	0.0942817
cg02290460	0.931083	0.92641	0.939736	0.959888	0.961155	0.941327	0.933279	0.931341	0.946156	0.918107	0.90206	0.125542
cg18356337	0.973389	0.957707	0.966575	0.976593	0.981603	0.935807	0.972692	0.965998	0.933129	0.972797	0.945246	0.167687
cg00908794	0.982225	0.961168	0.973218	0.93294	0.977834	0.966954	0.951357	0.978361	0.84505	0.973609	0.878018	0.0698397
cg08965078	0.890826	0.882729	0.915624	0.889379	0.922234	0.904037	0.85079	0.872293	0.93271	0.887471	0.853404	0.0884976
cg16636767	0.966809	0.972772	0.984703	0.893065	0.966477	0.977192	0.986002	0.971127	0.96622	0.954288	0.94053	0.0842998
cg09592164	0.974066	0.962147	0.936872	0.891655	0.969068	0.918788	0.924756	0.96743	0.962004	0.921681	0.964293	0.10008
cg17195809	0.955549	0.933403	0.924314	0.952638	0.962221	0.842229	0.909543	0.932705	0.915602	0.924302	0.856551	0.0932218
cg19336573	0.980848	0.97483	0.961246	0.965358	0.98223	0.960757	0.956766	0.973342	0.963964	0.956698	0.952761	0.155348
cg03135975	0.941207	0.941853	0.933452	0.951274	0.953991	0.91934	0.944567	0.943386	0.961906	0.946605	0.941253	0.138603
cg05065075	0.971733	0.974257	0.974618	0.97335	0.974208	0.973517	0.942398	0.963905	0.948208	0.961172	0.883825	0.161732
cg01407558	0.950694	0.813098	0.955099	0.824882	0.881406	0.94885	0.96899	0.949459	0.947588	0.964193	0.873553	0.0740941
cg08097676	0.959874	0.942988	0.925015	0.896844	0.956428	0.938316	0.926563	0.931835	0.949245	0.954333	0.904609	0.132021
cg23312369	0.954881	0.944522	0.926759	0.952307	0.966587	0.939655	0.904004	0.955337	0.950094	0.938275	0.950913	0.129993
cg11620863	0.973886	0.961655	0.978318	0.94112	0.944449	0.945033	0.967762	0.973294	0.948476	0.939013	0.858041	0.112034
cg10624395	0.960735	0.913416	0.916818	0.890451	0.96037	0.897843	0.927301	0.965645	0.944037	0.964094	0.947245	0.0921419
cg03556458	0.892905	0.878123	0.86522	0.839149	0.94368	0.756232	0.783314	0.843252	0.898675	0.853327	0.8561	0.0718281
cg14116399	0.953527	0.966203	0.9634	0.966644	0.96313	0.961522	0.954593	0.960681	0.957518	0.957646	0.89911	0.215133
cg19501306	0.967541	0.941913	0.978005	0.894276	0.946394	0.974374	0.960342	0.963368	0.956979	0.935855	0.857284	0.14521
cg02007480	0.888325	0.748195	0.795758	0.863797	0.909737	0.753982	0.789624	0.888986	0.858458	0.886228	0.84699	0.0437922
cg23950707	0.898612	0.830799	0.906905	0.876487	0.896069	0.907835	0.877151	0.901133	0.793119	0.872718	0.744248	0.0506965
cg14458725	0.950821	0.939541	0.939491	0.823701	0.843175	0.918728	0.926844	0.950615	0.841254	0.930335	0.889798	0.1682
cg14898005	0.975919	0.979216	0.97586	0.973193	0.964042	0.950415	0.973284	0.976037	0.982131	0.974924	0.966026	0.298101
cg01950767	0.977095	0.966792	0.957267	0.952572	0.982501	0.963672	0.959489	0.972664	0.967675	0.972604	0.836318	0.0842638
cg18844042	0.983343	0.982393	0.987123	0.970304	0.981779	0.989201	0.983026	0.979205	0.986348	0.980562	0.761112	0.0785939
cg05923857	0.806086	0.839921	0.839827	0.908688	0.930673	0.877502	0.838668	0.875099	0.831669	0.92187	0.797365	0.10261
cg01842756	0.953727	0.959995	0.926645	0.902401	0.970904	0.887492	0.899899	0.953903	0.961976	0.951607	0.887532	0.0881832
cg03963853	0.967115	0.947604	0.965737	0.968913	0.972162	0.970063	0.953212	0.924838	0.962447	0.924738	0.92679	0.215132
cg11183587	0.944335	0.826698	0.773527	0.694786	0.934945	0.748665	0.756567	0.919428	0.819867	0.836321	0.768652	0.0386687
cg21185441	0.938487	0.91396	0.929957	0.885244	0.954812	0.90445	0.86913	0.934608	0.945807	0.936596	0.932979	0.114441
cg02647748	0.95031	0.95186	0.964728	0.970291	0.969819	0.933238	0.954449	0.95806	0.938842	0.959627	0.774648	0.0750773
cg14806960	0.945266	0.878896	0.879846	0.824336	0.901198	0.752278	0.846998	0.941239	0.85643	0.796245	0.775597	0.104758
cg04851465	0.962826	0.940639	0.972803	0.965717	0.949988	0.95826	0.951682	0.932981	0.875851	0.942897	0.837513	0.155797
[truncated: 5,000 more columns]

## Sheet: tableS2
tableS2: 12 blood cell type DNAm reference matrix restricted to 450k probes
probeID	CD4Tnv	Baso	CD4Tmem	Bmem	Bnv	Treg	CD8Tmem	CD8Tnv	Eos	NK	Neu	Mono
cg13745692	0.221844	0.932196	0.649731	0.923991	0.832895	0.701921	0.930001	0.871732	0.921816	0.933357	0.917842	0.933957
cg15667493	0.30174	0.865633	0.728798	0.919499	0.932478	0.856351	0.822026	0.654445	0.916815	0.862239	0.870448	0.909434
cg21936454	0.397467	0.968595	0.940206	0.973008	0.978369	0.950133	0.96256	0.831203	0.979495	0.881533	0.940457	0.960439
cg15163862	0.355728	0.910354	0.777494	0.921478	0.908682	0.827983	0.899636	0.786901	0.939975	0.905241	0.909048	0.919861
cg19111287	0.45332	0.951501	0.730727	0.955141	0.944012	0.93034	0.878063	0.889941	0.881051	0.928184	0.769311	0.885843
cg03132824	0.402767	0.926514	0.747876	0.936011	0.924842	0.927074	0.933963	0.940003	0.929046	0.932904	0.920771	0.923077
cg09119854	0.449271	0.898152	0.885693	0.885359	0.899854	0.895496	0.893921	0.835539	0.914286	0.90379	0.876507	0.883706
cg04887735	0.432203	0.948729	0.928265	0.940036	0.930783	0.959	0.945044	0.690248	0.953691	0.938484	0.935495	0.940375
cg08486432	0.363163	0.90487	0.780374	0.941895	0.910282	0.804947	0.91205	0.725416	0.919675	0.92411	0.913581	0.904501
cg18578898	0.592109	0.90594	0.915086	0.949094	0.942814	0.868988	0.934972	0.840062	0.922868	0.936351	0.864696	0.920327
cg16375820	0.185255	0.925181	0.614655	0.958674	0.93853	0.651782	0.96548	0.499155	0.931946	0.92877	0.941349	0.91707
cg11523325	0.58518	0.944893	0.96683	0.938406	0.959165	0.964057	0.976477	0.832916	0.967923	0.960132	0.946167	0.960641
cg24160371	0.479131	0.970716	0.822441	0.980429	0.976624	0.9582	0.935306	0.947098	0.975906	0.956667	0.961771	0.966859
cg05931551	0.298605	0.957041	0.621229	0.858724	0.961636	0.678429	0.802436	0.772794	0.947226	0.949679	0.944089	0.946386
cg03888645	0.701406	0.931898	0.96514	0.968711	0.966821	0.963442	0.965246	0.950067	0.986859	0.966902	0.967622	0.969342
cg11840035	0.417072	0.953512	0.884532	0.951194	0.945091	0.90242	0.893643	0.674301	0.959353	0.92452	0.95382	0.956261
cg21747310	0.0431366	0.813311	0.255681	0.948163	0.910825	0.287926	0.413658	0.283043	0.902765	0.773716	0.845343	0.895525
cg07728865	0.0652963	0.943342	0.325305	0.892187	0.968794	0.432718	0.763155	0.255053	0.938009	0.817805	0.916669	0.950739
cg19084822	0.19373	0.838969	0.682494	0.792302	0.894493	0.661584	0.749399	0.38462	0.672487	0.757914	0.772047	0.874817
cg17894779	0.059962	0.913509	0.387986	0.301173	0.555395	0.316873	0.545185	0.467921	0.911013	0.67296	0.906321	0.90104
cg24503957	0.492941	0.791489	0.749999	0.854044	0.922901	0.850226	0.77093	0.845874	0.847491	0.835754	0.890481	0.92192
cg14138047	0.288403	0.812169	0.533923	0.637279	0.745321	0.571321	0.619715	0.570546	0.750802	0.743959	0.743534	0.720372
cg00694660	0.724376	0.961798	0.958363	0.961063	0.951112	0.946803	0.950353	0.945051	0.969585	0.959528	0.955513	0.961422
cg13484324	0.144435	0.978212	0.829651	0.960856	0.971995	0.738285	0.969724	0.354575	0.98322	0.96119	0.911763	0.956125
cg01364581	0.295612	0.808039	0.607859	0.696696	0.909048	0.818379	0.66567	0.647509	0.904507	0.880944	0.875658	0.898367
cg02725065	0.742505	0.926418	0.905472	0.965383	0.964722	0.924622	0.948165	0.954806	0.91486	0.932909	0.935957	0.954402
cg07133479	0.17648	0.780858	0.488037	0.889183	0.951797	0.461855	0.690028	0.649556	0.470428	0.857238	0.865371	0.915358
cg02280893	0.782735	0.981168	0.965448	0.962797	0.97535	0.956417	0.973665	0.965951	0.972134	0.966349	0.963636	0.943888
cg03069943	0.703791	0.975262	0.956238	0.980079	0.978196	0.937938	0.964531	0.909436	0.961848	0.962116	0.926313	0.960402
cg07643762	0.0686009	0.83337	0.274536	0.96881	0.947593	0.314607	0.433918	0.397366	0.847508	0.665241	0.883564	0.910478
cg21200667	0.31038	0.903625	0.592062	0.941215	0.953518	0.729072	0.842125	0.489796	0.907899	0.938708	0.916146	0.907603
cg06828418	0.596124	0.9527	0.941473	0.96078	0.949292	0.938836	0.953883	0.836468	0.964057	0.946491	0.928229	0.946383
cg17824906	0.303503	0.923985	0.506046	0.830288	0.933426	0.51677	0.755752	0.453826	0.911982	0.916952	0.91064	0.928233
cg00378228	0.711149	0.944989	0.925728	0.928631	0.942899	0.90649	0.894666	0.901066	0.960195	0.891216	0.936764	0.932582
cg24463664	0.504675	0.761886	0.874618	0.959441	0.904704	0.869039	0.948447	0.892856	0.806735	0.891158	0.87572	0.902258
cg18984002	0.674244	0.920668	0.831815	0.938049	0.961988	0.906038	0.904014	0.86258	0.931315	0.925073	0.925535	0.934221
cg10091155	0.514891	0.822714	0.845711	0.755434	0.873914	0.83708	0.87585	0.874068	0.806178	0.930915	0.886258	0.911643
cg09177577	0.226334	0.701821	0.466349	0.795117	0.828768	0.713263	0.782374	0.421501	0.785275	0.81145	0.795602	0.839082
cg11840104	0.729095	0.968443	0.886213	0.946927	0.978329	0.911611	0.945067	0.920996	0.946742	0.959832	0.939076	0.951976
cg15958839	0.715854	0.92586	0.914049	0.942441	0.961902	0.916501	0.925194	0.935862	0.920186	0.941007	0.946111	0.954344
cg16192197	0.0436939	0.789736	0.440533	0.873219	0.936069	0.575382	0.561382	0.178156	0.731837	0.787986	0.65839	0.543745
cg13104185	0.135344	0.812522	0.489857	0.880576	0.906032	0.425633	0.580852	0.330278	0.563849	0.446959	0.617958	0.602693
cg15009294	0.109337	0.981922	0.508415	0.964717	0.96824	0.821835	0.866441	0.293313	0.975662	0.965667	0.965222	0.968223
cg00629382	0.663907	0.971219	0.907447	0.973234	0.956694	0.953322	0.858735	0.933014	0.979565	0.940858	0.964806	0.961225
cg00705661	0.734622	0.960925	0.893083	0.963064	0.962673	0.918279	0.944778	0.941441	0.957077	0.948678	0.944877	0.948692
cg00208274	0.397169	0.957168	0.634785	0.955791	0.983078	0.552577	0.884969	0.771229	0.956252	0.962554	0.954108	0.972566
cg24211304	0.601122	0.960878	0.758423	0.922943	0.97378	0.750875	0.874352	0.829052	0.967379	0.950323	0.944796	0.95002
cg20558320	0.161931	0.850041	0.468155	0.886453	0.931922	0.840602	0.70078	0.273172	0.913423	0.672571	0.885064	0.911281
cg04073934	0.510727	0.944038	0.625863	0.937908	0.943956	0.852813	0.834684	0.696982	0.959657	0.945902	0.916084	0.938609
cg05158109	0.186876	0.527176	0.377986	0.872751	0.913673	0.504592	0.659293	0.379191	0.640433	0.867168	0.875271	0.916739
cg21081729	0.982042	0.0459859	0.982694	0.947421	0.967908	0.961776	0.962099	0.981271	0.897433	0.949176	0.955972	0.96537
cg12087639	0.975389	0.0599401	0.985011	0.98229	0.983956	0.982143	0.975344	0.969074	0.940363	0.957052	0.968305	0.969615
cg24791846	0.973368	0.078047	0.976959	0.975198	0.97415	0.973843	0.972916	0.966511	0.947326	0.95979	0.951329	0.954789
cg02329886	0.946177	0.0693921	0.963484	0.969602	0.977861	0.952777	0.954007	0.966187	0.932658	0.955455	0.945148	0.955573
cg11294011	0.923379	0.178849	0.931664	0.94695	0.932448	0.896123	0.922603	0.930725	0.908019	0.908525	0.92542	0.925792
cg23639055	0.944997	0.072676	0.945736	0.956523	0.957235	0.945205	0.935641	0.939054	0.86736	0.937493	0.931017	0.937305
cg25422758	0.965071	0.281162	0.957528	0.961701	0.975951	0.952352	0.948057	0.958526	0.958733	0.954133	0.966896	0.962539
cg09622285	0.967446	0.19315	0.945792	0.958207	0.973595	0.944034	0.945671	0.964943	0.923327	0.946787	0.962192	0.951796
cg26673070	0.978652	0.0614515	0.972589	0.96326	0.983339	0.971148	0.978516	0.980592	0.848373	0.969955	0.964741	0.971207
cg04988216	0.989634	0.14506	0.982121	0.985059	0.981925	0.989487	0.977904	0.982707	0.960405	0.967064	0.973806	0.969602
cg09940675	0.877888	0.0695844	0.902535	0.842397	0.947046	0.860736	0.888183	0.898543	0.893317	0.838597	0.910749	0.932104
cg15192986	0.952952	0.102771	0.967544	0.961771	0.961306	0.9683	0.958642	0.950167	0.907578	0.947451	0.941839	0.943544
cg23033014	0.959852	0.199517	0.95852	0.976945	0.969109	0.906143	0.955758	0.946789	0.96667	0.964451	0.96472	0.971879
cg14030593	0.974778	0.192462	0.982529	0.983659	0.986791	0.981716	0.979189	0.977908	0.939539	0.973387	0.974581	0.976638
cg26676468	0.973788	0.178761	0.976916	0.973953	0.966433	0.986414	0.978732	0.966823	0.9412	0.947879	0.957255	0.965632
cg19699264	0.969333	0.103948	0.932754	0.954903	0.977952	0.895048	0.932517	0.961829	0.95058	0.960524	0.95923	0.969143
cg17170133	0.958012	0.231981	0.965886	0.964765	0.969041	0.929232	0.967426	0.959362	0.961419	0.961259	0.955324	0.949512
cg12037509	0.986976	0.0579076	0.98411	0.987756	0.991582	0.982951	0.980408	0.98678	0.883409	0.978752	0.972435	0.975066
cg03380342	0.955811	0.0393875	0.965064	0.979356	0.965892	0.956033	0.959381	0.951534	0.868247	0.953874	0.9414	0.958777
cg24736010	0.945631	0.0856211	0.874262	0.946079	0.954866	0.890901	0.884121	0.942197	0.832139	0.933449	0.942935	0.961556
cg17436460	0.961587	0.291996	0.97236	0.956737	0.966694	0.967384	0.974255	0.965637	0.930277	0.957221	0.960357	0.967904
cg18469148	0.960034	0.271588	0.953033	0.966247	0.959255	0.925208	0.931637	0.950655	0.943013	0.942237	0.940336	0.946916
cg24496563	0.978664	0.217007	0.951412	0.947832	0.984168	0.974766	0.945966	0.976783	0.871074	0.962182	0.939206	0.964931
cg21039188	0.957082	0.223431	0.965688	0.971517	0.970854	0.963528	0.959759	0.954853	0.963335	0.935536	0.956341	0.962741
cg05506809	0.962454	0.123958	0.923288	0.965207	0.950415	0.935753	0.918045	0.949625	0.881745	0.894124	0.925604	0.941337
cg00712106	0.962426	0.212356	0.968786	0.977512	0.975062	0.958068	0.968791	0.974336	0.969571	0.962648	0.962121	0.96456
cg12646067	0.948373	0.12049	0.937244	0.959218	0.954759	0.94302	0.944168	0.953247	0.850247	0.935257	0.937829	0.952345
cg03184452	0.945072	0.112939	0.82242	0.969368	0.987702	0.861525	0.909625	0.952417	0.945049	0.933835	0.96546	0.96989
cg07862744	0.982444	0.189983	0.9743	0.97758	0.958952	0.97881	0.984349	0.975523	0.98821	0.97558	0.970384	0.972795
cg14633252	0.976355	0.0776895	0.940936	0.964219	0.985953	0.922323	0.880763	0.826025	0.766649	0.944321	0.926667	0.849057
cg17282428	0.960497	0.201069	0.921047	0.928607	0.939484	0.854538	0.89264	0.966156	0.944023	0.916601	0.947532	0.955926
cg02587120	0.936251	0.149987	0.941083	0.940517	0.945146	0.922812	0.925586	0.933612	0.880724	0.917804	0.920966	0.940622
cg00551398	0.938146	0.297955	0.942836	0.957812	0.955533	0.937607	0.944686	0.946711	0.89759	0.951636	0.939856	0.952127
cg26009797	0.930009	0.0375008	0.834512	0.923963	0.942175	0.701793	0.906624	0.92795	0.760493	0.926321	0.907642	0.919778
cg00086283	0.903112	0.257293	0.897803	0.90974	0.899454	0.912623	0.916715	0.906884	0.852452	0.90629	0.899599	0.914175
cg09275783	0.969582	0.0550521	0.914001	0.939393	0.975408	0.887724	0.892677	0.967927	0.778321	0.932579	0.951896	0.96271
cg15106420	0.971851	0.405978	0.988917	0.983152	0.979731	0.985905	0.976659	0.982433	0.969402	0.976534	0.968196	0.960102
cg22197708	0.968814	0.0696868	0.940747	0.946911	0.96674	0.94799	0.941455	0.957848	0.816424	0.944053	0.951753	0.95924
cg15003763	0.973128	0.192662	0.93609	0.93537	0.975034	0.837188	0.909356	0.959444	0.897779	0.959832	0.935435	0.955077
cg01782059	0.952871	0.164276	0.970502	0.95425	0.963338	0.945284	0.947961	0.943122	0.806228	0.946569	0.935047	0.94969
cg13894852	0.815776	0.122069	0.828643	0.823123	0.788832	0.759223	0.821363	0.807676	0.747172	0.797197	0.749557	0.775767
cg09131332	0.930086	0.087971	0.857196	0.929515	0.947968	0.807888	0.867361	0.90469	0.787551	0.93503	0.928804	0.935401
cg07188551	0.971685	0.083297	0.949878	0.956692	0.971715	0.93011	0.957648	0.961377	0.824234	0.91408	0.954848	0.96394
cg26252958	0.909405	0.368521	0.928575	0.933294	0.931372	0.914559	0.918321	0.918307	0.900395	0.914842	0.91937	0.930418
cg06706029	0.855942	0.352448	0.85779	0.891403	0.905323	0.843043	0.873967	0.859757	0.859248	0.886305	0.863296	0.890652
cg13394713	0.954264	0.296104	0.911656	0.933059	0.960377	0.854515	0.917879	0.961287	0.88804	0.922378	0.912398	0.939651
cg26603598	0.974805	0.404205	0.962556	0.983509	0.975923	0.972035	0.970092	0.974222	0.976087	0.96728	0.956757	0.968421
cg05201777	0.933857	0.144754	0.918903	0.914428	0.9075	0.851421	0.917503	0.932075	0.756425	0.870245	0.872776	0.884979
cg11809342	0.962591	0.0563472	0.945062	0.940195	0.977188	0.919305	0.955512	0.963181	0.763866	0.937586	0.938646	0.958841
cg23743708	0.941007	0.296987	0.846763	0.966554	0.959521	0.889972	0.899067	0.949717	0.974589	0.954196	0.94894	0.961148
cg25437005	0.798516	0.91916	0.363314	0.869847	0.904179	0.792519	0.696802	0.840462	0.889179	0.846442	0.880424	0.89096
cg19811231	0.830518	0.963322	0.371247	0.860363	0.972538	0.844909	0.720256	0.966432	0.938847	0.947687	0.909834	0.924332
cg26304744	0.938496	0.94826	0.606579	0.980279	0.96788	0.901512	0.912787	0.943739	0.966523	0.962952	0.943741	0.955186
cg27572854	0.807283	0.91701	0.373902	0.90004	0.90134	0.800013	0.680949	0.889766	0.901237	0.890287	0.881733	0.890816
cg27359629	0.689872	0.925766	0.139256	0.868841	0.960661	0.407534	0.534766	0.524061	0.929232	0.84723	0.910614	0.900628
cg08012294	0.834781	0.924765	0.373965	0.957406	0.965149	0.598428	0.931164	0.949813	0.975567	0.956504	0.951148	0.924165
cg11887733	0.590773	0.941476	0.350224	0.853477	0.94515	0.656856	0.662182	0.865066	0.949182	0.933146	0.938616	0.941314
cg12047375	0.479524	0.975658	0.163159	0.90738	0.960779	0.379653	0.550962	0.88523	0.985997	0.866031	0.972779	0.960598
cg23777479	0.912112	0.890173	0.265395	0.930708	0.891319	0.44707	0.581295	0.893309	0.818524	0.811872	0.629658	0.860074
cg15149205	0.937948	0.967296	0.580623	0.958243	0.968922	0.818126	0.89266	0.94159	0.971214	0.944615	0.954939	0.952836
cg07627628	0.605374	0.969485	0.250665	0.968823	0.967145	0.434616	0.508062	0.646294	0.969035	0.93888	0.944344	0.965568
cg24379742	0.852363	0.93018	0.297661	0.858356	0.960187	0.486087	0.473421	0.849675	0.952493	0.872071	0.927969	0.9386
cg00944599	0.801325	0.927577	0.180649	0.800813	0.920716	0.344375	0.562891	0.840935	0.808832	0.909352	0.885465	0.909391
cg15001636	0.58589	0.83785	0.435502	0.898738	0.916166	0.61272	0.689078	0.749169	0.836415	0.8773	0.808663	0.887538
cg13680246	0.927471	0.960441	0.605545	0.920991	0.9356	0.758047	0.86976	0.922204	0.965763	0.952264	0.939364	0.953976
cg12761472	0.664718	0.804683	0.395124	0.792879	0.81491	0.614308	0.627669	0.610046	0.902208	0.675884	0.837576	0.860897
cg00843117	0.934033	0.963654	0.693796	0.921289	0.971921	0.876133	0.851524	0.947293	0.977858	0.968003	0.964393	0.971753
cg17964575	0.912797	0.949383	0.397859	0.822992	0.945568	0.806156	0.734863	0.893709	0.922597	0.937927	0.87484	0.890463
cg26950756	0.978096	0.985714	0.59722	0.858793	0.984596	0.780642	0.746011	0.96758	0.982734	0.963801	0.974084	0.979458
cg07880190	0.947363	0.917775	0.50234	0.938895	0.95107	0.66061	0.892755	0.950728	0.949493	0.945398	0.92074	0.921712
cg26129027	0.620118	0.777465	0.423779	0.823544	0.713013	0.835561	0.740642	0.719172	0.739548	0.888933	0.672409	0.693089
cg15683542	0.888028	0.944562	0.299864	0.749867	0.926989	0.543994	0.546561	0.900355	0.935274	0.896574	0.92036	0.904376
cg10583651	0.749385	0.912491	0.284534	0.904665	0.93927	0.651577	0.53265	0.864203	0.917298	0.906605	0.914784	0.914925
cg18289508	0.759881	0.961362	0.410522	0.95344	0.946299	0.573124	0.85522	0.893	0.966683	0.943806	0.951871	0.952433
cg23005797	0.967108	0.973394	0.534783	0.964547	0.97616	0.677999	0.897166	0.961145	0.980555	0.967391	0.968023	0.97077
cg07784293	0.862112	0.936531	0.453096	0.85098	0.934939	0.576152	0.602484	0.876282	0.961175	0.929735	0.945013	0.956695
cg09222732	0.94911	0.939236	0.686608	0.922405	0.971613	0.874527	0.854502	0.938839	0.947877	0.94936	0.951907	0.94945
cg16497398	0.78178	0.830805	0.349977	0.848814	0.907425	0.662994	0.540047	0.779991	0.857303	0.711833	0.866976	0.849281
cg02619107	0.784913	0.935666	0.646189	0.95663	0.94085	0.831608	0.867857	0.828419	0.948242	0.926452	0.928411	0.944181
cg12419766	0.702881	0.957434	0.539806	0.956424	0.963003	0.744952	0.844558	0.914021	0.970846	0.949221	0.946052	0.945313
cg07340499	0.8058	0.930411	0.604694	0.956446	0.959456	0.750534	0.869419	0.882878	0.940877	0.949955	0.940505	0.944544
cg06828613	0.617992	0.92477	0.269224	0.879327	0.96657	0.422928	0.597929	0.859736	0.946126	0.908749	0.928539	0.9396
cg23635663	0.948081	0.959669	0.550023	0.951402	0.961946	0.745263	0.83497	0.927354	0.96043	0.947797	0.95135	0.956939
cg23506728	0.895168	0.955995	0.444712	0.966895	0.966596	0.722536	0.853537	0.949946	0.956647	0.936418	0.942577	0.935474
cg27297043	0.929636	0.943479	0.54643	0.882599	0.975511	0.708445	0.735197	0.911236	0.955138	0.897111	0.949077	0.933589
cg24525744	0.956903	0.959143	0.621997	0.908047	0.953228	0.800308	0.818907	0.960421	0.931779	0.946961	0.798067	0.938173
cg06288253	0.768587	0.799646	0.488203	0.754954	0.855658	0.655719	0.622652	0.766697	0.774576	0.804653	0.778685	0.820282
cg25404597	0.955959	0.961014	0.829307	0.974956	0.974909	0.961054	0.942433	0.972836	0.962786	0.960942	0.968016	0.971705
cg21814995	0.933686	0.921684	0.548768	0.750691	0.959656	0.910302	0.722926	0.887399	0.952843	0.918876	0.91481	0.946782
cg00292305	0.467272	0.82946	0.158659	0.859925	0.813885	0.517907	0.689722	0.866034	0.843901	0.894258	0.852151	0.852039
cg19622138	0.950646	0.972475	0.599378	0.967782	0.960554	0.717649	0.863667	0.947501	0.962076	0.947015	0.948467	0.947005
cg18303608	0.86437	0.946207	0.70209	0.883636	0.957691	0.931351	0.82156	0.930965	0.96329	0.922045	0.884659	0.85569
cg27518047	0.951745	0.93623	0.73078	0.959039	0.951588	0.90232	0.880625	0.94418	0.949701	0.923021	0.938274	0.936969
cg18835815	0.499106	0.950397	0.145945	0.768331	0.907105	0.33434	0.557801	0.827068	0.943576	0.846708	0.926957	0.702102
cg18051361	0.885079	0.919231	0.633695	0.93715	0.916267	0.753132	0.726856	0.871471	0.921751	0.905079	0.902645	0.926482
cg10295609	0.93181	0.94555	0.734299	0.950544	0.970304	0.842415	0.93762	0.950433	0.962603	0.958674	0.924803	0.949842
cg05519606	0.865111	0.924638	0.27064	0.772814	0.948603	0.448241	0.562039	0.860787	0.953489	0.93207	0.920084	0.835625
cg23271530	0.779874	0.812627	0.236586	0.831684	0.809479	0.378905	0.501528	0.766093	0.772665	0.753476	0.75513	0.772649
cg13011976	0.738516	0.874811	0.298148	0.566862	0.849151	0.502653	0.674677	0.816597	0.857794	0.831289	0.855196	0.857473
cg09449150	0.874127	0.913827	0.753229	0.934311	0.980699	0.87903	0.906397	0.957304	0.911752	0.93134	0.880878	0.924283
cg18395354	0.966153	0.960088	0.964252	0.106885	0.896887	0.967797	0.923938	0.967972	0.935294	0.941583	0.941099	0.947397
cg26960322	0.967087	0.916484	0.913037	0.0312051	0.864917	0.872565	0.861411	0.935472	0.838776	0.911605	0.934292	0.916541
cg10287321	0.94481	0.954246	0.940402	0.0616971	0.846069	0.841991	0.941053	0.915513	0.965015	0.946963	0.939366	0.943029
cg00601124	0.980381	0.985255	0.952709	0.0548777	0.890933	0.958172	0.93529	0.979501	0.955654	0.955691	0.963006	0.963442
cg04923194	0.983458	0.947086	0.952428	0.0313862	0.873425	0.916583	0.936599	0.973913	0.936697	0.946052	0.923168	0.946874
cg14733637	0.927694	0.930264	0.945498	0.0866082	0.864007	0.880372	0.892388	0.903005	0.903381	0.893428	0.897081	0.892025
cg14495399	0.932374	0.930483	0.887361	0.112534	0.856874	0.904036	0.855	0.923202	0.920353	0.894134	0.930291	0.901629
cg03653880	0.935932	0.940291	0.926156	0.171281	0.897606	0.932997	0.931434	0.935068	0.954584	0.938003	0.937518	0.932062
cg24128943	0.90519	0.928016	0.899755	0.0758352	0.81658	0.916427	0.904117	0.899557	0.93535	0.888753	0.914807	0.916103
cg26510178	0.927171	0.954071	0.924292	0.143697	0.848399	0.888462	0.904057	0.921973	0.947241	0.91981	0.929313	0.942859
cg20976977	0.978169	0.98442	0.985233	0.109488	0.895327	0.977172	0.981311	0.980919	0.986436	0.971517	0.968735	0.977721
cg07316730	0.897576	0.933473	0.929437	0.153123	0.844243	0.897191	0.897376	0.885911	0.920958	0.922669	0.915809	0.907476
cg00148025	0.949822	0.950882	0.936288	0.108902	0.907862	0.917742	0.880425	0.951501	0.945942	0.948771	0.935531	0.940853
cg25382573	0.919941	0.92551	0.831225	0.0626091	0.812823	0.842978	0.880715	0.920074	0.939502	0.908645	0.913187	0.916539
cg15829423	0.951889	0.96819	0.962205	0.0558792	0.854312	0.937331	0.951453	0.944948	0.977292	0.953541	0.956602	0.931162
cg08220696	0.971665	0.97506	0.938756	0.12264	0.899338	0.957952	0.888381	0.952495	0.951667	0.96737	0.963464	0.966
cg26383838	0.925529	0.938046	0.885741	0.0447947	0.81961	0.771152	0.881344	0.906538	0.933391	0.921368	0.922559	0.919883
cg22084515	0.97268	0.975607	0.952007	0.0465763	0.824092	0.966284	0.967652	0.971555	0.971952	0.958508	0.965502	0.969961
cg07960360	0.96164	0.965625	0.963733	0.0449046	0.790045	0.958108	0.922156	0.966589	0.950854	0.931643	0.944129	0.938247
cg09241714	0.977508	0.965562	0.910131	0.148993	0.910814	0.940413	0.926512	0.963518	0.936847	0.911064	0.939375	0.940749
cg08761324	0.979581	0.971359	0.916981	0.0476736	0.880917	0.909265	0.900719	0.972774	0.974672	0.976727	0.97148	0.971112
cg01884715	0.961997	0.940417	0.913496	0.0187061	0.783221	0.911717	0.916007	0.956384	0.899995	0.944508	0.914089	0.9344
cg07044414	0.863129	0.889381	0.879861	0.095976	0.802264	0.880997	0.895598	0.845179	0.840311	0.885202	0.828534	0.862295
cg03680932	0.973453	0.965665	0.97835	0.153129	0.888165	0.981661	0.96994	0.973876	0.982078	0.963857	0.956742	0.945681
cg06369076	0.965319	0.955428	0.96578	0.0773018	0.816792	0.958298	0.956496	0.961086	0.963313	0.9599	0.959888	0.95898
cg04330057	0.94337	0.909364	0.88573	0.0395689	0.731821	0.897197	0.898945	0.930943	0.925551	0.908582	0.913307	0.916283
cg00083596	0.940698	0.949412	0.794422	0.031967	0.85145	0.696804	0.714355	0.936656	0.939832	0.907624	0.927094	0.937305
cg27576271	0.94759	0.952988	0.92365	0.0461261	0.827297	0.843004	0.934729	0.951098	0.953111	0.935865	0.937191	0.928808
cg13678009	0.933016	0.900128	0.928184	0.116851	0.849037	0.89909	0.91015	0.927233	0.825739	0.899498	0.848642	0.879436
cg14101687	0.957493	0.97402	0.96191	0.194458	0.880147	0.969668	0.964867	0.96195	0.974424	0.960592	0.958135	0.953951
cg20561261	0.955234	0.945411	0.950021	0.0593455	0.7908	0.920328	0.919216	0.941895	0.932226	0.936398	0.930862	0.93375
cg27157619	0.937503	0.930328	0.868753	0.130683	0.856221	0.84367	0.800172	0.927146	0.794099	0.925389	0.917753	0.924795
cg23900696	0.950756	0.940145	0.933805	0.0722091	0.812931	0.899357	0.902246	0.944619	0.944441	0.918783	0.939743	0.950783
cg12208691	0.96338	0.966394	0.969485	0.0732886	0.877451	0.949458	0.972831	0.965757	0.96449	0.95607	0.960965	0.961117
cg18822703	0.940924	0.967546	0.942453	0.0399755	0.776157	0.931001	0.930443	0.934001	0.959218	0.952151	0.952134	0.956911
cg04329659	0.946845	0.96045	0.891374	0.0834716	0.851332	0.798862	0.837403	0.95881	0.9777	0.954053	0.951153	0.941929
cg13551330	0.970331	0.97615	0.966516	0.27652	0.933848	0.951906	0.95399	0.969116	0.966795	0.947749	0.956962	0.957993
cg03822267	0.963619	0.880312	0.805805	0.0307914	0.783918	0.77253	0.723749	0.911747	0.81847	0.922607	0.808812	0.769195
cg27416848	0.952628	0.961959	0.954484	0.0604113	0.841241	0.950793	0.960632	0.94607	0.960073	0.95043	0.933257	0.947557
cg00087511	0.858892	0.890135	0.892042	0.210772	0.816966	0.845022	0.859621	0.86827	0.896663	0.890602	0.899667	0.909006
cg19277389	0.935556	0.918148	0.947575	0.0822773	0.734782	0.907195	0.90965	0.905516	0.929311	0.928041	0.904749	0.918902
cg03717570	0.978088	0.971764	0.982501	0.0571758	0.824313	0.971403	0.972293	0.974247	0.973188	0.961314	0.958668	0.958694
cg06099459	0.970849	0.98345	0.901895	0.147573	0.862149	0.893807	0.936401	0.968402	0.978585	0.967415	0.966217	0.964863
cg06541733	0.987719	0.979328	0.919498	0.172595	0.958959	0.922866	0.944951	0.97988	0.975684	0.973856	0.975479	0.975737
cg23731501	0.908984	0.947928	0.952883	0.177318	0.845982	0.901061	0.909471	0.936659	0.930539	0.918925	0.927908	0.920906
cg02079700	0.840426	0.854605	0.827875	0.099754	0.738226	0.800763	0.801287	0.842196	0.855954	0.826462	0.835446	0.825383
cg06419212	0.977748	0.980115	0.981301	0.153443	0.811562	0.980015	0.958756	0.98253	0.98249	0.969893	0.975687	0.979568
cg18861762	0.887679	0.888521	0.841152	0.089311	0.767016	0.784876	0.784825	0.877255	0.828737	0.904678	0.902687	0.894067
cg27317694	0.974363	0.963644	0.947422	0.0692931	0.729996	0.970353	0.958881	0.949115	0.942841	0.950077	0.950161	0.945605
cg06013895	0.944236	0.960594	0.959273	0.221551	0.891208	0.949789	0.955672	0.9514	0.953109	0.958881	0.94577	0.944978
cg25099065	0.95444	0.905974	0.960279	0.926021	0.101273	0.955047	0.962196	0.94306	0.91603	0.953949	0.925429	0.937408
cg07076850	0.854773	0.906267	0.936897	0.908268	0.136293	0.921682	0.886759	0.846255	0.863152	0.879142	0.78624	0.840009
cg05484949	0.96433	0.960764	0.962187	0.842509	0.177957	0.961433	0.964992	0.966131	0.951533	0.959389	0.944455	0.955093
cg13429555	0.968523	0.977524	0.970221	0.788348	0.131365	0.971681	0.962669	0.963562	0.982051	0.96115	0.953276	0.962516
cg07373578	0.954944	0.949841	0.955858	0.825658	0.18555	0.952232	0.939093	0.941156	0.931919	0.930664	0.923149	0.928307
cg13918228	0.814552	0.860522	0.952986	0.951707	0.187093	0.960058	0.961903	0.926081	0.950423	0.93768	0.940366	0.952762
cg17634650	0.948618	0.957919	0.919453	0.768539	0.196247	0.927305	0.943563	0.95454	0.961718	0.948637	0.938363	0.948677
cg00476430	0.920492	0.921802	0.926905	0.779041	0.116529	0.89473	0.932766	0.930887	0.919211	0.913431	0.910703	0.904135
cg02522485	0.930108	0.946701	0.929537	0.887195	0.34139	0.93493	0.947065	0.94361	0.959905	0.937068	0.936535	0.9398
cg19776833	0.939103	0.896743	0.941485	0.869015	0.229888	0.956468	0.969535	0.958464	0.766777	0.963213	0.954206	0.965259
cg05816398	0.880376	0.749292	0.853391	0.665559	0.0977444	0.711419	0.897321	0.894184	0.834924	0.916498	0.913504	0.915508
cg02641941	0.921432	0.903907	0.947504	0.775958	0.222868	0.930964	0.948818	0.941651	0.940941	0.92594	0.936595	0.937807
cg26330304	0.860835	0.950143	0.934143	0.794439	0.264432	0.936077	0.946781	0.759883	0.754908	0.812045	0.91158	0.952916
cg27436324	0.96606	0.974073	0.97261	0.808861	0.178975	0.969674	0.966986	0.968746	0.965603	0.955562	0.960871	0.96485
cg25735823	0.9093	0.913381	0.933629	0.689631	0.176359	0.916945	0.910654	0.883944	0.761513	0.907964	0.71108	0.841098
cg10809134	0.911247	0.93632	0.753724	0.787226	0.120045	0.660576	0.669761	0.898619	0.943437	0.869711	0.914569	0.936223
cg27184438	0.933426	0.964349	0.962623	0.802699	0.324444	0.90244	0.911506	0.915244	0.949581	0.933825	0.931872	0.940299
cg10361659	0.651994	0.866426	0.912214	0.587448	0.0542796	0.885471	0.88645	0.729447	0.860956	0.815228	0.837479	0.79835
cg03653817	0.854887	0.609732	0.929282	0.678952	0.0912869	0.907254	0.927772	0.869137	0.642143	0.853117	0.599646	0.704051
cg03328673	0.954824	0.955519	0.944166	0.618412	0.0826813	0.875964	0.918672	0.944647	0.94377	0.934441	0.907768	0.934553
cg17453767	0.97356	0.963023	0.933828	0.677814	0.118115	0.844299	0.8801	0.96603	0.895695	0.897563	0.93126	0.953285
cg08246318	0.873399	0.905077	0.835306	0.627641	0.165766	0.761455	0.781068	0.866621	0.828224	0.895516	0.795616	0.844448
cg00649632	0.845384	0.848371	0.856241	0.799641	0.264852	0.804879	0.822854	0.839907	0.878175	0.872227	0.828843	0.854573
cg13276502	0.66144	0.6988	0.881207	0.800732	0.111654	0.814056	0.889204	0.69676	0.773373	0.614206	0.729931	0.557906
cg20847766	0.853162	0.90112	0.840035	0.721029	0.195097	0.866961	0.890867	0.881658	0.903427	0.814937	0.809227	0.892426
cg03386536	0.969776	0.96368	0.97203	0.970231	0.487547	0.968319	0.968228	0.975091	0.959205	0.962697	0.958716	0.962767
cg01598421	0.95806	0.9583	0.94801	0.658046	0.0979262	0.968907	0.9636	0.964237	0.962999	0.941392	0.950329	0.948644
cg14422093	0.928194	0.764596	0.928304	0.693966	0.195508	0.907831	0.914181	0.927866	0.79586	0.903182	0.782544	0.827785
cg16098726	0.939612	0.860065	0.951138	0.678939	0.108043	0.951252	0.935882	0.941706	0.792375	0.943406	0.693778	0.789383
cg03238899	0.928099	0.939887	0.934727	0.555852	0.072937	0.930858	0.932885	0.916198	0.93846	0.905508	0.918428	0.926229
cg08986727	0.968113	0.908287	0.975083	0.936927	0.3997	0.977122	0.976548	0.9666	0.953635	0.959628	0.805422	0.836606
cg00374717	0.956592	0.958298	0.969684	0.931973	0.507545	0.959958	0.964654	0.953269	0.967415	0.96085	0.957588	0.96465
cg00863309	0.823796	0.926218	0.895614	0.693913	0.152186	0.911681	0.888014	0.7453	0.967285	0.601969	0.965045	0.962628
cg10678215	0.436268	0.868875	0.651954	0.446386	0.0442947	0.581566	0.744642	0.416023	0.812346	0.647322	0.686467	0.542598
cg14905514	0.881475	0.893836	0.903261	0.571191	0.10977	0.80655	0.859881	0.858345	0.888851	0.896607	0.863449	0.881268
cg15552491	0.973024	0.965476	0.918907	0.511923	0.0719042	0.812722	0.915664	0.966315	0.962709	0.952031	0.942791	0.849
cg04074908	0.792105	0.76969	0.820543	0.515523	0.0644575	0.775944	0.776111	0.804904	0.762375	0.80944	0.766017	0.778688
cg25107522	0.849836	0.901828	0.928638	0.768022	0.279141	0.853611	0.863938	0.685126	0.864022	0.858079	0.870247	0.923658
cg07433769	0.863635	0.880971	0.902571	0.635094	0.172027	0.87445	0.883395	0.862972	0.864251	0.895974	0.886149	0.892686
cg16586807	0.981106	0.983111	0.985772	0.648778	0.105209	0.980976	0.968519	0.974899	0.985043	0.972165	0.969277	0.97569
cg02563364	0.970129	0.951504	0.935713	0.789606	0.41089	0.939657	0.930408	0.961209	0.930418	0.935416	0.928606	0.887992
cg11972721	0.925298	0.931579	0.919234	0.585658	0.113049	0.926989	0.932883	0.919877	0.924141	0.933563	0.914694	0.929901
cg12796332	0.947607	0.939153	0.986167	0.901051	0.460172	0.972654	0.943153	0.943024	0.958751	0.934682	0.939806	0.942025
cg22528123	0.926506	0.68766	0.942581	0.900584	0.220252	0.925602	0.941478	0.939496	0.795914	0.92612	0.718306	0.618719
cg16417374	0.795942	0.525342	0.948745	0.526065	0.102879	0.953594	0.960193	0.887528	0.641633	0.849972	0.540528	0.591984
cg23325384	0.975541	0.673371	0.980798	0.586071	0.0727627	0.972287	0.972169	0.958938	0.435074	0.917497	0.575893	0.643519
cg06916059	0.81	0.938708	0.938472	0.698293	0.219874	0.927112	0.899017	0.832643	0.893947	0.878131	0.874323	0.922532
cg09299082	0.90803	0.797927	0.822375	0.449807	0.0455812	0.681503	0.797803	0.911381	0.890672	0.786647	0.893371	0.892925
cg05776861	0.945146	0.981943	0.982507	0.482351	0.063948	0.976507	0.97438	0.939345	0.982839	0.663574	0.966933	0.966417
cg01502811	0.841197	0.858621	0.876896	0.547518	0.137853	0.865637	0.837861	0.855465	0.911412	0.8647	0.851071	0.862248
cg05501327	0.971538	0.977872	0.881926	0.979249	0.977866	0.150956	0.967858	0.970156	0.978556	0.968304	0.965386	0.974623
cg22572158	0.952119	0.923442	0.817779	0.955108	0.962655	0.15378	0.949686	0.949493	0.913036	0.932631	0.940232	0.949355
cg23516026	0.974503	0.97128	0.888514	0.934322	0.982865	0.290423	0.952476	0.975265	0.971077	0.962959	0.964925	0.967663
cg25844471	0.976801	0.972595	0.789199	0.915239	0.94892	0.153725	0.913352	0.970428	0.954759	0.966468	0.95656	0.950797
cg08445080	0.97205	0.97804	0.905524	0.954002	0.977659	0.217239	0.931783	0.956259	0.975489	0.966549	0.966583	0.968665
cg15921515	0.95603	0.963677	0.89442	0.96638	0.966713	0.297347	0.966227	0.963065	0.962615	0.956494	0.954364	0.95878
cg03922997	0.963607	0.944446	0.905402	0.882346	0.958427	0.204842	0.867709	0.946153	0.946399	0.933538	0.938722	0.928548
cg15033776	0.956222	0.947275	0.778292	0.952087	0.958303	0.142823	0.960068	0.96855	0.941405	0.952672	0.950409	0.956906
cg07003611	0.958875	0.954568	0.927551	0.924818	0.969975	0.296899	0.961819	0.959038	0.96232	0.954684	0.949039	0.950759
cg16255804	0.940321	0.969732	0.87156	0.87341	0.944994	0.275834	0.903309	0.943707	0.961311	0.941719	0.942191	0.95221
cg03833097	0.913291	0.894635	0.695873	0.93891	0.953454	0.148394	0.814433	0.918377	0.903716	0.930828	0.921247	0.92784
cg05106785	0.85489	0.890484	0.548867	0.76181	0.921785	0.0505265	0.584803	0.821187	0.878936	0.853056	0.819943	0.858998
cg10208609	0.937039	0.864858	0.667703	0.775548	0.941506	0.0878037	0.945941	0.943872	0.892197	0.929782	0.935585	0.9345
cg02033323	0.966467	0.979645	0.921522	0.978413	0.974611	0.442058	0.963189	0.971892	0.979525	0.974353	0.968731	0.983665
cg00052246	0.962312	0.982845	0.703271	0.854093	0.966747	0.241226	0.907308	0.963661	0.978152	0.964463	0.970095	0.977446
cg02148547	0.795986	0.930067	0.542675	0.83176	0.931738	0.0975002	0.609741	0.796887	0.841854	0.915095	0.87204	0.896232
cg26408382	0.934347	0.957249	0.866361	0.948873	0.937	0.409759	0.92996	0.921984	0.958054	0.919108	0.932317	0.944508
cg08562111	0.92222	0.95187	0.720684	0.803711	0.901019	0.121241	0.616506	0.862637	0.950922	0.921048	0.912051	0.921784
cg22360028	0.827011	0.897047	0.792825	0.846533	0.85345	0.200534	0.814346	0.87794	0.871894	0.904323	0.887497	0.887764
cg09490124	0.846024	0.861576	0.617892	0.781833	0.918653	0.0996805	0.614402	0.816222	0.856142	0.851064	0.904025	0.918289
cg09197075	0.695203	0.940307	0.576341	0.931625	0.959817	0.102302	0.602799	0.687271	0.933193	0.872154	0.932274	0.950787
cg18124517	0.915458	0.79977	0.568346	0.915875	0.943925	0.0538339	0.584117	0.870712	0.63118	0.734648	0.484287	0.649297
cg05878535	0.957155	0.673585	0.504755	0.898709	0.93314	0.0320426	0.786307	0.932938	0.831434	0.903295	0.9073	0.905408
cg23519969	0.932225	0.966035	0.7644	0.967896	0.96167	0.216829	0.92176	0.89838	0.955541	0.942256	0.939539	0.955821
cg17498667	0.960345	0.909444	0.826285	0.968359	0.972229	0.399507	0.868819	0.948263	0.954454	0.939697	0.949248	0.953535
cg00463840	0.934459	0.90351	0.811154	0.949672	0.941548	0.353798	0.922202	0.931521	0.902717	0.948406	0.912035	0.938733
cg09642378	0.94452	0.930674	0.725324	0.871598	0.921579	0.175633	0.792472	0.884547	0.938216	0.704112	0.926286	0.937947
cg02397552	0.858015	0.845626	0.714249	0.805478	0.802235	0.135397	0.942862	0.887675	0.790733	0.915248	0.793535	0.805511
cg19876232	0.966424	0.848039	0.927143	0.970199	0.972068	0.363348	0.863084	0.960438	0.916068	0.961275	0.956222	0.966395
cg12485044	0.942583	0.869046	0.739444	0.791819	0.926633	0.248115	0.777715	0.951511	0.959103	0.933781	0.9565	0.959619
cg13345122	0.934732	0.936832	0.670766	0.788535	0.965595	0.290113	0.787604	0.91864	0.900257	0.906332	0.754811	0.935205
cg17392230	0.854166	0.879028	0.589046	0.850919	0.937346	0.172225	0.802241	0.915684	0.867607	0.925926	0.886598	0.928874
cg01554304	0.963719	0.965304	0.906515	0.854123	0.958691	0.404718	0.883493	0.972551	0.97372	0.947994	0.956777	0.954757
cg25557227	0.881434	0.911271	0.801136	0.911766	0.946351	0.375936	0.797625	0.939573	0.897848	0.88769	0.886836	0.897718
cg23541811	0.930012	0.928717	0.781706	0.901252	0.942941	0.367692	0.824347	0.930477	0.932866	0.922382	0.932161	0.923068
cg03873220	0.831391	0.883271	0.64088	0.738631	0.9125	0.230022	0.76101	0.857946	0.855932	0.88206	0.896622	0.894199
cg16685586	0.783745	0.888118	0.586303	0.632272	0.955871	0.17501	0.854879	0.854677	0.892266	0.92908	0.886966	0.893847
cg02979010	0.979943	0.96388	0.799718	0.959651	0.963584	0.42735	0.953465	0.975577	0.954533	0.955692	0.960138	0.955666
cg06840801	0.931009	0.944052	0.461709	0.817916	0.958837	0.0347972	0.571852	0.929152	0.944406	0.921302	0.932402	0.946547
cg01865118	0.955493	0.934234	0.674451	0.690769	0.942764	0.127348	0.744138	0.946847	0.913147	0.900246	0.94263	0.942143
cg01436550	0.946153	0.945038	0.848565	0.926628	0.942765	0.454538	0.911069	0.938006	0.887545	0.918969	0.888778	0.936295
cg11812071	0.96199	0.978712	0.853009	0.943278	0.976475	0.457705	0.890469	0.965941	0.966799	0.94282	0.948203	0.961536
cg16637690	0.95885	0.97701	0.791363	0.866764	0.965098	0.410471	0.843854	0.959259	0.973231	0.954229	0.961837	0.951956
cg22980427	0.910694	0.856612	0.715142	0.88022	0.954499	0.267944	0.87481	0.927395	0.893491	0.891375	0.907376	0.879228
cg22577252	0.904523	0.832318	0.515402	0.939233	0.946964	0.140379	0.638638	0.918283	0.828079	0.867646	0.813506	0.844394
cg07805771	0.962036	0.904204	0.721918	0.698307	0.947634	0.27714	0.858177	0.943892	0.939305	0.918765	0.927379	0.922986
cg24599709	0.807329	0.938948	0.769739	0.966622	0.965868	0.419902	0.957192	0.907261	0.949174	0.958645	0.938485	0.922032
cg02272851	0.919504	0.907927	0.54071	0.864932	0.938751	0.142324	0.773619	0.925177	0.93161	0.939546	0.929578	0.896145
cg24847035	0.970924	0.943522	0.795925	0.838443	0.96459	0.369449	0.752375	0.939017	0.946144	0.914477	0.920629	0.922766
cg07793163	0.814788	0.970671	0.718397	0.95481	0.948688	0.20085	0.739782	0.878702	0.96141	0.94562	0.942217	0.939792
cg20063728	0.946802	0.955503	0.813154	0.859983	0.949247	0.927381	0.16275	0.855438	0.953359	0.893593	0.926562	0.941262
cg20652042	0.897363	0.74397	0.73566	0.887656	0.8992	0.814686	0.113237	0.725584	0.708641	0.781184	0.694248	0.747266
cg05892024	0.905677	0.904804	0.738306	0.758416	0.927565	0.84369	0.12705	0.774299	0.900677	0.821108	0.865752	0.874365
cg25918166	0.950169	0.944843	0.566948	0.651378	0.954343	0.600357	0.115703	0.862227	0.946773	0.857694	0.940979	0.939218
cg16613029	0.797164	0.878947	0.718739	0.891647	0.897502	0.765389	0.301277	0.719457	0.802226	0.797461	0.74578	0.85306
cg13452923	0.923041	0.96849	0.645681	0.706842	0.948532	0.537639	0.165923	0.760932	0.971675	0.661025	0.9576	0.957713
cg11249120	0.892199	0.958947	0.714583	0.946149	0.950442	0.643913	0.163007	0.86948	0.913513	0.679876	0.920356	0.90606
cg04467549	0.960744	0.981279	0.949607	0.979206	0.98945	0.973029	0.167306	0.759346	0.98265	0.642019	0.970147	0.975607
cg01850245	0.907867	0.892828	0.449868	0.558586	0.911268	0.556798	0.0940145	0.82374	0.905465	0.864554	0.89956	0.867429
cg04705866	0.868773	0.843755	0.854005	0.781412	0.838402	0.96251	0.262166	0.865805	0.871674	0.800092	0.855325	0.826212
cg24240349	0.951558	0.959215	0.898475	0.965388	0.96134	0.930834	0.523887	0.921246	0.957672	0.932402	0.948064	0.937732
cg12695059	0.886778	0.972101	0.872181	0.978975	0.984977	0.913522	0.35136	0.772674	0.972404	0.897309	0.952678	0.966144
cg05982017	0.963191	0.969664	0.888804	0.970023	0.974314	0.963422	0.459036	0.925322	0.946769	0.919526	0.961717	0.96643
cg09856271	0.920907	0.951673	0.738699	0.740756	0.935457	0.67457	0.24639	0.896947	0.917371	0.814813	0.917254	0.91474
cg22755579	0.927504	0.94863	0.772883	0.943899	0.957968	0.904409	0.427746	0.883371	0.951371	0.771323	0.926095	0.9338
cg05689028	0.930118	0.94905	0.918501	0.933209	0.93834	0.921574	0.53151	0.91799	0.930723	0.906924	0.941621	0.940863
cg05471842	0.952076	0.950549	0.747911	0.853837	0.934395	0.691558	0.298096	0.881054	0.905474	0.915301	0.924057	0.922548
cg00639010	0.820927	0.839719	0.424575	0.587838	0.919316	0.420093	0.0816498	0.654464	0.848235	0.615292	0.847367	0.838404
cg03501128	0.97338	0.968255	0.905891	0.97487	0.971153	0.957053	0.457988	0.951958	0.960964	0.884436	0.960075	0.966703
cg04657000	0.943354	0.91223	0.596537	0.886181	0.970756	0.540924	0.163113	0.803604	0.941176	0.507227	0.930794	0.956474
cg24037746	0.970299	0.958713	0.690698	0.650968	0.943489	0.59241	0.179515	0.889635	0.952964	0.69071	0.953267	0.938524
cg00460916	0.926387	0.922206	0.73507	0.752704	0.954654	0.621884	0.22255	0.762295	0.917945	0.626596	0.904843	0.915823
cg24618739	0.907623	0.945928	0.774307	0.952566	0.974343	0.864617	0.481236	0.927355	0.95125	0.894978	0.937971	0.959372
cg09736286	0.917645	0.942835	0.790749	0.951165	0.94617	0.901462	0.405691	0.82037	0.935778	0.733918	0.921401	0.934037
cg12983578	0.953455	0.954338	0.928055	0.918344	0.967114	0.946279	0.346608	0.835626	0.921124	0.723537	0.95139	0.966347
cg20417024	0.936697	0.947294	0.522098	0.462814	0.936411	0.775055	0.0849693	0.736565	0.951342	0.585599	0.865308	0.934202
cg23320693	0.930371	0.937646	0.888341	0.817186	0.92811	0.949327	0.289382	0.72738	0.909595	0.749323	0.873623	0.888353
cg13805183	0.944393	0.923133	0.838348	0.909614	0.939332	0.798652	0.454049	0.917115	0.948477	0.929421	0.91824	0.93822
cg08035195	0.815563	0.86315	0.619104	0.796853	0.907924	0.843164	0.273927	0.660868	0.880693	0.707497	0.90534	0.925902
cg09096234	0.960128	0.957228	0.914377	0.947795	0.962637	0.944761	0.51785	0.8992	0.951994	0.869917	0.95987	0.961752
cg11161150	0.88648	0.864131	0.71236	0.844582	0.903673	0.769959	0.40019	0.816494	0.870824	0.794943	0.850932	0.853457
cg17542594	0.980311	0.965699	0.978025	0.976531	0.970474	0.911587	0.56532	0.973124	0.976648	0.956557	0.963775	0.972425
cg10335493	0.895489	0.94083	0.933647	0.956258	0.937725	0.889777	0.567963	0.867786	0.958963	0.902406	0.921236	0.941598
cg14776168	0.940819	0.940634	0.693428	0.867777	0.955058	0.862116	0.411333	0.859812	0.947497	0.816398	0.921029	0.924567
cg02763540	0.703586	0.902174	0.689531	0.870939	0.863077	0.641993	0.200397	0.508149	0.795493	0.680796	0.851855	0.861749
cg16946840	0.781121	0.775992	0.583739	0.901992	0.885236	0.724503	0.227272	0.573101	0.727342	0.515208	0.751233	0.742048
cg03315940	0.76194	0.827075	0.45745	0.530644	0.774977	0.510137	0.0684714	0.742434	0.76708	0.709739	0.836679	0.796019
cg01356867	0.951552	0.961556	0.908066	0.911033	0.958938	0.938321	0.608397	0.939185	0.885379	0.887165	0.941075	0.94784
cg02586198	0.778129	0.827913	0.423736	0.821085	0.887929	0.571188	0.124713	0.498548	0.800938	0.771265	0.830204	0.869
cg25503323	0.943003	0.950468	0.613721	0.784196	0.933559	0.745208	0.189951	0.846898	0.936644	0.853619	0.860303	0.928785
cg12524168	0.831709	0.850471	0.458579	0.408656	0.845275	0.601816	0.0851611	0.638765	0.848958	0.494836	0.80607	0.856025
cg26509305	0.969194	0.668056	0.622719	0.809056	0.978149	0.747885	0.306234	0.92536	0.817553	0.896495	0.879782	0.784972
cg07109551	0.697329	0.903186	0.577329	0.911869	0.925168	0.784067	0.24234	0.513573	0.933913	0.744174	0.939083	0.936153
cg02205013	0.905211	0.94871	0.938981	0.957327	0.951245	0.927265	0.46588	0.80126	0.929663	0.811113	0.93339	0.939368
cg19884600	0.967891	0.972155	0.740034	0.945058	0.966149	0.612755	0.281376	0.943726	0.973409	0.551167	0.952438	0.960513
cg09088625	0.912542	0.893299	0.923844	0.920557	0.933829	0.907908	0.491162	0.891715	0.938586	0.881586	0.933379	0.937188
cg03534847	0.973179	0.975047	0.894477	0.919437	0.980821	0.900546	0.600571	0.928928	0.968303	0.929405	0.955403	0.973371
cg08877257	0.839061	0.927146	0.509032	0.744759	0.913196	0.510885	0.247897	0.678437	0.877223	0.86677	0.875696	0.894751
cg12159213	0.968243	0.978388	0.831993	0.733252	0.955632	0.885881	0.363427	0.923062	0.967508	0.870933	0.951955	0.946899
cg05905180	0.973911	0.974039	0.957542	0.975953	0.980128	0.97795	0.602284	0.960431	0.971878	0.9258	0.954183	0.955396
cg24422171	0.873361	0.961536	0.948869	0.957651	0.947127	0.985686	0.798842	0.299052	0.935415	0.920528	0.926833	0.955136
cg10587583	0.935771	0.972067	0.964021	0.854887	0.913564	0.684092	0.897103	0.173214	0.956025	0.932488	0.949122	0.966217
cg05478809	0.937558	0.96504	0.952528	0.947569	0.958106	0.964119	0.788161	0.248047	0.94442	0.945405	0.933167	0.95016
cg22556056	0.858163	0.962035	0.915922	0.959451	0.959352	0.945537	0.926271	0.3386	0.943031	0.918022	0.929502	0.957682
cg07702659	0.835834	0.912494	0.734567	0.92529	0.87962	0.684972	0.597531	0.170734	0.932146	0.896047	0.914312	0.907384
cg17351376	0.589432	0.844559	0.798684	0.912415	0.82118	0.852448	0.802897	0.186473	0.838577	0.860433	0.761372	0.813311
cg07707056	0.935638	0.9691	0.957298	0.972575	0.964361	0.952277	0.873113	0.357207	0.951963	0.954292	0.958135	0.969308
cg20697519	0.796639	0.831266	0.851791	0.854286	0.858424	0.803423	0.755558	0.376224	0.794152	0.809056	0.832533	0.836683
cg04394724	0.655439	0.957146	0.63372	0.9492	0.960689	0.782269	0.547067	0.176951	0.952947	0.631938	0.950366	0.963972
cg00644351	0.555475	0.882255	0.778894	0.882228	0.903956	0.891863	0.775795	0.149815	0.891786	0.890422	0.872259	0.910524
cg13693582	0.641775	0.950163	0.877636	0.949599	0.970745	0.945921	0.893918	0.166262	0.744448	0.946222	0.602843	0.966062
cg23172664	0.893394	0.964293	0.820986	0.96653	0.969587	0.834456	0.962128	0.460593	0.967361	0.966591	0.948591	0.961529
cg16596052	0.576818	0.943542	0.772547	0.944401	0.945557	0.912785	0.635002	0.193813	0.949735	0.944552	0.925667	0.945447
cg14027234	0.724403	0.671307	0.749276	0.743134	0.727603	0.709511	0.520413	0.174566	0.607261	0.772105	0.687884	0.713204
cg01002223	0.68968	0.983894	0.928939	0.98171	0.983629	0.974678	0.625923	0.144341	0.988111	0.960715	0.968811	0.969684
cg16253157	0.680505	0.798489	0.909026	0.946945	0.94916	0.922789	0.894445	0.394328	0.80603	0.788329	0.903998	0.932992
cg12043508	0.849005	0.696231	0.866812	0.700052	0.807582	0.9223	0.772319	0.261918	0.692256	0.621582	0.712745	0.743008
cg16704246	0.643592	0.802354	0.812018	0.924529	0.861801	0.525743	0.77433	0.226345	0.818246	0.829509	0.814428	0.832323
cg12152193	0.620898	0.675571	0.656378	0.72095	0.723852	0.504416	0.512853	0.157824	0.620962	0.61321	0.634487	0.668305
cg06419846	0.901184	0.960792	0.910385	0.946202	0.968048	0.915373	0.575203	0.270798	0.958069	0.954387	0.943433	0.959575
cg19792099	0.553731	0.925484	0.637122	0.82548	0.92408	0.560762	0.738431	0.258153	0.940989	0.600056	0.942391	0.949054
cg14110920	0.658463	0.949282	0.748477	0.937818	0.960143	0.780261	0.654912	0.292847	0.950012	0.888527	0.939464	0.950371
cg20560862	0.706966	0.708437	0.74299	0.806513	0.977253	0.698796	0.709986	0.355429	0.734722	0.822384	0.676202	0.802153
cg07756788	0.427954	0.905868	0.474467	0.771395	0.940038	0.401889	0.459895	0.124771	0.930544	0.81246	0.909824	0.908015
cg25235205	0.547155	0.899626	0.681512	0.849193	0.914208	0.581467	0.403812	0.127385	0.879255	0.891138	0.871757	0.900705
cg01949403	0.8581	0.914854	0.903773	0.931306	0.929532	0.881164	0.642516	0.231773	0.914938	0.891788	0.899221	0.930319
cg14507427	0.919341	0.932509	0.935101	0.922324	0.914663	0.916958	0.920419	0.560263	0.911834	0.906321	0.912018	0.921462
cg05496363	0.804485	0.860652	0.760697	0.78267	0.885569	0.755527	0.461532	0.216976	0.871125	0.851374	0.853155	0.878786
cg09872088	0.66111	0.976883	0.91935	0.977774	0.982839	0.937302	0.909612	0.404864	0.968721	0.945219	0.958024	0.969503
cg23463186	0.549208	0.972462	0.937666	0.946143	0.704299	0.954746	0.92028	0.243716	0.935404	0.630003	0.82473	0.917311
cg14468508	0.647686	0.918838	0.937182	0.912742	0.709886	0.885787	0.904626	0.3169	0.914658	0.760054	0.907785	0.920692
cg20367218	0.938498	0.964973	0.937888	0.960635	0.972192	0.942866	0.643034	0.338177	0.96751	0.955128	0.956208	0.969451
cg12221970	0.532674	0.977482	0.90058	0.617401	0.842165	0.885518	0.857083	0.250058	0.971623	0.959074	0.966994	0.971799
cg26856443	0.711875	0.820789	0.927825	0.956836	0.977575	0.940746	0.942394	0.340726	0.852863	0.658555	0.873394	0.931771
cg09628822	0.740125	0.967793	0.949119	0.978465	0.967262	0.967585	0.71712	0.414482	0.970085	0.932653	0.945882	0.951386
cg12655059	0.30856	0.921958	0.573077	0.942395	0.954319	0.431172	0.389612	0.0915762	0.928525	0.909598	0.920632	0.936425
cg08585614	0.653544	0.788813	0.8101	0.895021	0.946923	0.751489	0.778832	0.397799	0.870669	0.676632	0.831205	0.861786
cg26668000	0.64214	0.893307	0.788867	0.929557	0.911963	0.863617	0.628326	0.261812	0.891748	0.900648	0.868028	0.917843
cg16359142	0.803087	0.88439	0.83154	0.885223	0.878532	0.865548	0.807396	0.539008	0.873034	0.894591	0.854467	0.888531
cg11067179	0.836858	0.897481	0.835963	0.801022	0.87479	0.838846	0.360084	0.106347	0.927574	0.92084	0.89596	0.936932
cg09127592	0.902246	0.719168	0.88835	0.881539	0.879173	0.836248	0.773352	0.196453	0.559044	0.773585	0.591032	0.672963
cg10365743	0.690154	0.777374	0.834909	0.910462	0.93776	0.778098	0.721205	0.327556	0.55481	0.821944	0.746655	0.863643
cg19556572	0.453731	0.95332	0.986305	0.952797	0.968723	0.980513	0.962155	0.245935	0.951297	0.938248	0.834794	0.924233
cg09586583	0.62957	0.858163	0.88188	0.816611	0.886855	0.82777	0.850313	0.414401	0.863185	0.75198	0.878485	0.890714
cg22213242	0.855617	0.854432	0.843281	0.812299	0.849431	0.845545	0.663264	0.441681	0.887349	0.885932	0.880819	0.887
cg03788408	0.410119	0.580874	0.612468	0.861896	0.820601	0.572098	0.462596	0.165213	0.494945	0.672876	0.528842	0.712313
cg06748978	0.643414	0.878016	0.83872	0.788725	0.92277	0.728021	0.73654	0.412462	0.857567	0.77587	0.871593	0.897849
cg26354221	0.653261	0.91606	0.886272	0.919177	0.90558	0.806964	0.752088	0.440473	0.936511	0.92385	0.935619	0.943865
cg14537031	0.443839	0.926916	0.721819	0.851031	0.967383	0.78332	0.683022	0.190703	0.948506	0.572151	0.934063	0.952042
cg20681184	0.875024	0.955945	0.92421	0.959057	0.975907	0.956953	0.953708	0.532269	0.932227	0.93436	0.887966	0.938479
cg19764973	0.953854	0.96781	0.973496	0.969688	0.970802	0.964359	0.957404	0.962092	0.0515613	0.963419	0.914356	0.960046
cg17960717	0.972711	0.952415	0.98049	0.975241	0.975079	0.971088	0.974143	0.971114	0.0998988	0.967594	0.893386	0.962816
cg00006459	0.966828	0.832621	0.934884	0.929677	0.977001	0.953694	0.941772	0.964502	0.0278529	0.922191	0.892733	0.944404
cg11668148	0.906591	0.93665	0.864724	0.946519	0.942343	0.831655	0.853014	0.90627	0.0283151	0.925681	0.841232	0.925703
cg09596645	0.936361	0.926965	0.918747	0.880683	0.954604	0.805926	0.890835	0.945773	0.0545799	0.942009	0.897257	0.955636
cg22106847	0.980895	0.974465	0.975562	0.975701	0.959999	0.981928	0.972661	0.981565	0.0967054	0.956149	0.85595	0.954838
cg07033790	0.969507	0.925953	0.967977	0.967397	0.973101	0.951292	0.960252	0.972053	0.125497	0.941181	0.899912	0.957471
cg02803925	0.978234	0.959284	0.946534	0.975934	0.969365	0.978346	0.968549	0.982885	0.0372294	0.969898	0.847684	0.972322
cg14084609	0.957037	0.947368	0.940627	0.959969	0.968502	0.943409	0.960407	0.973453	0.0944193	0.961006	0.930276	0.968253
cg16909341	0.952749	0.818494	0.916989	0.84525	0.916379	0.893854	0.832669	0.941074	0.0359174	0.890566	0.829383	0.891262
cg05736642	0.9658	0.960425	0.978957	0.979095	0.977654	0.968683	0.969121	0.964182	0.0403343	0.967514	0.854393	0.96913
cg13531735	0.981023	0.840355	0.980835	0.976076	0.979144	0.967985	0.967471	0.95317	0.0734284	0.971531	0.907335	0.849936
cg12910830	0.954276	0.805654	0.962631	0.961306	0.945923	0.977663	0.970762	0.96844	0.0378466	0.958666	0.879948	0.956394
cg15090899	0.980473	0.969761	0.980525	0.963293	0.95348	0.97975	0.97962	0.971943	0.0203067	0.806757	0.771183	0.936796
cg24732344	0.968411	0.955249	0.98295	0.962411	0.952156	0.977084	0.974413	0.977968	0.108127	0.960324	0.942774	0.939103
cg08077807	0.962163	0.734596	0.954203	0.972324	0.972113	0.918318	0.923062	0.952712	0.0240835	0.866817	0.920542	0.959983
cg00637085	0.968058	0.909294	0.941892	0.934026	0.971716	0.867597	0.949373	0.96711	0.124497	0.947705	0.875245	0.953521
cg26156120	0.963813	0.894828	0.96941	0.958079	0.956146	0.95568	0.960618	0.957368	0.172373	0.956926	0.888732	0.929113
cg21237481	0.977571	0.844931	0.983792	0.981765	0.986424	0.975423	0.976811	0.978011	0.0139122	0.975204	0.737361	0.922589
cg23153546	0.96531	0.952855	0.976285	0.975329	0.951264	0.961127	0.955087	0.958957	0.157147	0.952946	0.88715	0.936674
cg25203627	0.977315	0.95287	0.975699	0.953727	0.956263	0.962202	0.950124	0.968835	0.132786	0.951268	0.853102	0.950102
cg18550847	0.892645	0.930554	0.922514	0.951661	0.927652	0.922516	0.928615	0.923964	0.106955	0.929686	0.85634	0.93909
cg04538585	0.945082	0.929611	0.944548	0.962641	0.958756	0.942585	0.93869	0.948393	0.0602236	0.955993	0.803643	0.947481
cg06680065	0.899554	0.895508	0.919541	0.93803	0.931498	0.917144	0.914659	0.921078	0.0820388	0.921547	0.810659	0.91011
cg00391067	0.950293	0.759844	0.845791	0.757297	0.96276	0.844782	0.824925	0.946015	0.0436549	0.946302	0.747189	0.783292
cg11197258	0.9602	0.844235	0.981114	0.97849	0.981089	0.966867	0.969413	0.969812	0.082165	0.96542	0.902891	0.963457
cg16362140	0.94169	0.750325	0.961438	0.804293	0.91621	0.956581	0.949549	0.947816	0.0521947	0.946191	0.884755	0.941276
cg06315149	0.883028	0.800768	0.911129	0.909404	0.887587	0.872692	0.898184	0.881953	0.130111	0.852687	0.84077	0.918268
cg00170714	0.874173	0.830894	0.849921	0.829711	0.893466	0.830625	0.805157	0.849647	0.0337388	0.867485	0.706338	0.840163
cg07410597	0.93979	0.844293	0.952203	0.960467	0.961704	0.944899	0.902224	0.926819	0.0652126	0.730357	0.87136	0.910187
cg08061334	0.951892	0.874772	0.969483	0.949407	0.958493	0.961619	0.962465	0.962743	0.0971722	0.94204	0.767386	0.882532
cg14209186	0.96605	0.811108	0.971046	0.963545	0.978249	0.967699	0.960471	0.957861	0.0468344	0.948524	0.776572	0.932139
cg25578728	0.973214	0.935017	0.973458	0.971246	0.972631	0.982017	0.971657	0.966466	0.0561279	0.955608	0.818533	0.953775
cg14697334	0.955027	0.959115	0.968214	0.961874	0.95378	0.927253	0.957477	0.951292	0.0945145	0.944011	0.833649	0.937658
cg27000590	0.944859	0.948634	0.964157	0.753457	0.950407	0.961232	0.941832	0.95232	0.0464651	0.96728	0.81997	0.8538
cg25381747	0.926232	0.759056	0.93214	0.906479	0.948611	0.928858	0.901638	0.92954	0.0242967	0.918386	0.879136	0.941469
cg24706564	0.962201	0.893955	0.97207	0.972246	0.97219	0.984505	0.972643	0.965136	0.132608	0.954643	0.796246	0.891564
cg20315954	0.943941	0.921093	0.948863	0.938225	0.943924	0.938419	0.924391	0.937874	0.254589	0.939954	0.864101	0.947013
cg07766916	0.953362	0.892738	0.955046	0.952663	0.965646	0.946056	0.956626	0.954728	0.2104	0.958731	0.876518	0.944027
cg17732216	0.95318	0.912008	0.945047	0.867746	0.903621	0.936194	0.929909	0.928291	0.0372159	0.73423	0.702565	0.847347
cg19788934	0.902331	0.834321	0.916407	0.900406	0.929617	0.903016	0.911801	0.905305	0.0214734	0.916465	0.673464	0.88743
cg08969102	0.917602	0.766707	0.937683	0.919486	0.944521	0.928497	0.925793	0.910841	0.0887205	0.925393	0.737135	0.884593
cg15427040	0.927373	0.894469	0.936242	0.896511	0.934091	0.932411	0.924885	0.924812	0.225249	0.882521	0.845323	0.863669
cg17738684	0.96136	0.789248	0.937152	0.908439	0.94026	0.94101	0.9445	0.952696	0.0744681	0.946701	0.912021	0.948805
cg19968199	0.931656	0.839433	0.957753	0.966517	0.959534	0.944492	0.932642	0.834155	0.0914978	0.891308	0.902198	0.949035
cg24459209	0.95828	0.924463	0.947454	0.935411	0.964537	0.935092	0.911961	0.959773	0.290311	0.963954	0.940122	0.968372
cg20240243	0.939064	0.712031	0.96892	0.896365	0.956132	0.97944	0.95669	0.954834	0.0959951	0.927874	0.921914	0.929582
cg16472853	0.990561	0.967653	0.989454	0.987662	0.985887	0.985936	0.980432	0.981947	0.245597	0.972123	0.947416	0.948616
cg07201450	0.976513	0.876665	0.956116	0.959175	0.978408	0.939224	0.947914	0.97102	0.160777	0.94655	0.909807	0.934513
cg01820584	0.982856	0.912463	0.98491	0.976727	0.97464	0.982595	0.98705	0.967341	0.190453	0.968885	0.894441	0.878914
cg27274718	0.948114	0.953216	0.960898	0.966068	0.959443	0.955596	0.944533	0.951548	0.948267	0.0837642	0.939691	0.943428
cg05875239	0.965205	0.944802	0.951884	0.894071	0.895426	0.933698	0.916418	0.962386	0.931433	0.0639511	0.921875	0.912569
cg13617280	0.971488	0.894974	0.97508	0.929077	0.965527	0.963072	0.927351	0.959101	0.940198	0.07248	0.898011	0.954667
cg24410690	0.987689	0.961028	0.986682	0.956255	0.976597	0.968259	0.969148	0.986063	0.969316	0.130489	0.935254	0.947451
cg05355684	0.951376	0.959482	0.943744	0.970793	0.976604	0.915912	0.897091	0.94561	0.954849	0.0818215	0.943758	0.962606
cg26275360	0.948449	0.943953	0.893534	0.862391	0.934673	0.905779	0.796109	0.932113	0.952911	0.0623322	0.943805	0.936388
cg08326410	0.944999	0.959462	0.953036	0.968953	0.971662	0.96303	0.898448	0.943247	0.971723	0.0825646	0.957713	0.96609
cg15956469	0.951281	0.966327	0.959169	0.959882	0.960995	0.936499	0.868413	0.926813	0.955054	0.125634	0.935991	0.950218
cg27040968	0.932343	0.949351	0.917802	0.899597	0.909644	0.873673	0.889155	0.897264	0.963321	0.116558	0.919426	0.920437
cg10206039	0.925711	0.937589	0.954153	0.960598	0.95423	0.942788	0.944116	0.944501	0.951398	0.207673	0.943693	0.949632
cg09304968	0.929998	0.940066	0.945405	0.958824	0.955382	0.929579	0.920384	0.93515	0.961946	0.18408	0.941996	0.951984
cg25386954	0.931112	0.921778	0.927579	0.913371	0.943065	0.933202	0.835452	0.93736	0.896933	0.122948	0.906592	0.914117
cg03368758	0.968167	0.949139	0.973253	0.926261	0.948949	0.947746	0.965683	0.94777	0.909673	0.198945	0.920096	0.927729
cg14058851	0.941783	0.748043	0.961256	0.970713	0.958032	0.942345	0.929372	0.94115	0.880393	0.0640506	0.783259	0.837165
cg01416168	0.965084	0.961288	0.947915	0.954414	0.977875	0.934139	0.77879	0.968536	0.962398	0.105323	0.956079	0.956217
cg03538296	0.972396	0.973949	0.95121	0.956562	0.955004	0.939099	0.799011	0.945813	0.969061	0.0501555	0.956133	0.963381
cg17211761	0.904501	0.893907	0.909603	0.893824	0.893037	0.856576	0.867539	0.907223	0.916465	0.148681	0.893857	0.885611
cg21180201	0.936631	0.841138	0.874008	0.759163	0.943216	0.930028	0.817058	0.951974	0.900865	0.0681677	0.91577	0.92757
cg21275838	0.969862	0.930136	0.978747	0.949721	0.95018	0.970108	0.960722	0.965618	0.951407	0.237848	0.952538	0.951302
cg16360310	0.881328	0.835776	0.89453	0.84537	0.908784	0.857434	0.84371	0.89281	0.819179	0.150088	0.847633	0.901047
cg24137511	0.965869	0.963826	0.961036	0.974527	0.975308	0.95811	0.925275	0.961106	0.978015	0.258197	0.961256	0.969134
cg16316183	0.969135	0.825783	0.968605	0.949763	0.968923	0.964954	0.916277	0.953379	0.872431	0.0778281	0.756362	0.917797
cg04992852	0.97272	0.975008	0.971412	0.977349	0.975785	0.977279	0.945872	0.962945	0.967297	0.286204	0.958704	0.953401
cg25846372	0.903053	0.876685	0.93777	0.948004	0.910122	0.916043	0.908152	0.899099	0.863448	0.225849	0.880632	0.916999
cg07802362	0.955998	0.956504	0.967072	0.973952	0.945068	0.958759	0.787309	0.957215	0.966252	0.151513	0.948961	0.958696
cg13254203	0.932945	0.930912	0.889617	0.876871	0.942237	0.839654	0.798022	0.917422	0.916007	0.186302	0.926527	0.923705
cg01112784	0.930329	0.876523	0.927689	0.914516	0.942855	0.893462	0.845425	0.927247	0.782717	0.169008	0.888433	0.931121
cg05253716	0.968611	0.959817	0.968574	0.976035	0.978164	0.967839	0.967102	0.963877	0.978019	0.295665	0.96681	0.970346
cg15705930	0.964074	0.968567	0.959208	0.964698	0.974063	0.964415	0.78317	0.954264	0.94293	0.179805	0.948268	0.933865
cg18087143	0.948347	0.89173	0.903186	0.836452	0.934886	0.831792	0.862699	0.940574	0.898847	0.178439	0.873584	0.902164
cg23001370	0.932205	0.858891	0.941233	0.917817	0.9457	0.925717	0.896525	0.948197	0.920896	0.280369	0.874176	0.880662
cg07873128	0.936385	0.965221	0.91908	0.911641	0.959653	0.857992	0.928538	0.949844	0.952177	0.291738	0.937016	0.953093
cg10830795	0.82096	0.95358	0.857933	0.916009	0.946517	0.814835	0.759856	0.835825	0.955886	0.150822	0.936591	0.934723
cg03891962	0.882199	0.905971	0.885431	0.777832	0.887926	0.887554	0.822814	0.86966	0.928299	0.199182	0.901335	0.908179
cg09278623	0.952505	0.949537	0.947016	0.921666	0.9584	0.944954	0.842426	0.953389	0.926547	0.241829	0.945734	0.952343
cg03055021	0.927162	0.921707	0.916155	0.942563	0.943793	0.911515	0.88145	0.927287	0.938953	0.322196	0.92205	0.928875
cg25029657	0.901337	0.825534	0.924737	0.944711	0.929618	0.921053	0.83728	0.876836	0.787143	0.140894	0.895184	0.910337
cg17169982	0.970387	0.960132	0.979906	0.949925	0.952689	0.979766	0.941084	0.972581	0.960161	0.290544	0.943711	0.953386
cg10157558	0.900809	0.897111	0.860427	0.714441	0.714815	0.93978	0.860038	0.911372	0.639456	0.079057	0.919978	0.959377
cg00515905	0.942466	0.961373	0.9206	0.92635	0.950475	0.905818	0.891855	0.932015	0.945788	0.31813	0.94479	0.957212
cg23617121	0.947142	0.920943	0.938003	0.942247	0.965479	0.901372	0.865512	0.93033	0.906302	0.343836	0.893027	0.943514
cg27309871	0.971396	0.97178	0.954171	0.960472	0.947923	0.963911	0.617148	0.911896	0.967063	0.0526752	0.952486	0.959469
cg21777154	0.911882	0.740462	0.842741	0.831553	0.875421	0.747102	0.810666	0.899709	0.740668	0.150316	0.762604	0.791397
cg07123481	0.857486	0.900914	0.842525	0.879522	0.866939	0.782662	0.740215	0.83359	0.904187	0.212532	0.899898	0.902295
cg22917487	0.950885	0.940309	0.92608	0.938474	0.96467	0.814802	0.792233	0.94677	0.94179	0.131947	0.945208	0.943936
cg16220743	0.952374	0.971623	0.966005	0.973319	0.971565	0.938996	0.939006	0.953983	0.967581	0.396574	0.959396	0.953803
cg03956353	0.912216	0.926252	0.889455	0.933238	0.929072	0.88568	0.893274	0.904111	0.92363	0.354909	0.920951	0.916456
cg04718702	0.91758	0.927653	0.912209	0.929364	0.916373	0.892319	0.873542	0.878022	0.926227	0.292677	0.925352	0.930487
cg01830256	0.862382	0.780315	0.848104	0.757482	0.895213	0.810472	0.771599	0.868602	0.738557	0.191291	0.868437	0.887566
cg11790417	0.932317	0.919416	0.9074	0.916659	0.946905	0.852704	0.904514	0.926411	0.952437	0.277198	0.922208	0.929636
cg25600606	0.97543	0.968903	0.976092	0.983369	0.975112	0.974033	0.975414	0.964891	0.886353	0.963771	0.112331	0.933936
cg13468144	0.936073	0.97802	0.917697	0.981038	0.961974	0.95308	0.945383	0.951459	0.860298	0.957929	0.0869629	0.963415
cg23338668	0.959272	0.942629	0.898595	0.97164	0.969248	0.93194	0.903084	0.952166	0.955501	0.962228	0.117097	0.925807
cg22400420	0.941647	0.948347	0.934852	0.948198	0.945415	0.900531	0.897024	0.947362	0.929959	0.925311	0.139277	0.927844
cg10934870	0.903952	0.963106	0.900517	0.887705	0.959097	0.915752	0.890473	0.9264	0.967042	0.937816	0.124409	0.875733
cg01923724	0.933413	0.946064	0.912154	0.910465	0.960487	0.910958	0.895057	0.925392	0.879093	0.905477	0.134882	0.916609
cg04036920	0.975035	0.972677	0.964635	0.979341	0.978921	0.973304	0.946325	0.962628	0.954269	0.961504	0.230041	0.911555
cg01699630	0.933215	0.956131	0.927173	0.945419	0.960339	0.927021	0.896863	0.925129	0.803096	0.938574	0.116779	0.946172
cg25790531	0.95011	0.947747	0.930846	0.961333	0.94268	0.91409	0.938149	0.930226	0.896448	0.915556	0.183584	0.911693
cg19619956	0.933985	0.88682	0.926784	0.93981	0.967109	0.908662	0.910474	0.93288	0.835702	0.931806	0.186703	0.924672
cg26396370	0.900019	0.907786	0.966086	0.944734	0.949706	0.966391	0.954657	0.892984	0.806428	0.931387	0.151374	0.834501
cg08091050	0.937139	0.864841	0.944229	0.891876	0.938051	0.884354	0.933127	0.929765	0.872285	0.901028	0.18082	0.827892
cg24131359	0.935101	0.906546	0.938359	0.936261	0.927852	0.947688	0.919875	0.929393	0.913013	0.911854	0.216812	0.910279
cg25757820	0.940661	0.958005	0.955267	0.966881	0.969021	0.962037	0.966353	0.954407	0.89361	0.949995	0.156487	0.783031
cg17331920	0.913394	0.977696	0.892459	0.973601	0.961742	0.948537	0.957049	0.968514	0.970649	0.967745	0.1817	0.972784
cg23911433	0.957883	0.926783	0.88533	0.886336	0.948886	0.747494	0.837117	0.953675	0.90575	0.893448	0.106461	0.876921
cg09694051	0.958658	0.933612	0.950693	0.801906	0.928487	0.928781	0.899472	0.944973	0.767094	0.940613	0.12268	0.861113
cg13633625	0.960839	0.888912	0.968021	0.828905	0.967063	0.945714	0.955081	0.951265	0.747757	0.957383	0.0881812	0.666662
cg17078883	0.919202	0.800015	0.892521	0.939367	0.947594	0.872628	0.863776	0.895644	0.746044	0.906964	0.128438	0.77966
cg17322118	0.978297	0.975628	0.982548	0.9761	0.97774	0.963452	0.975356	0.972636	0.944716	0.967585	0.254399	0.90234
cg07079231	0.9682	0.958877	0.969881	0.972519	0.969029	0.972055	0.954798	0.947736	0.805406	0.968109	0.220461	0.872727
cg01632240	0.891605	0.866112	0.786386	0.845051	0.915357	0.763404	0.832717	0.885244	0.730216	0.923568	0.166925	0.78741
cg13785123	0.978683	0.961617	0.969614	0.966613	0.975398	0.972751	0.975627	0.983985	0.863021	0.95813	0.211561	0.783862
cg02969426	0.945408	0.953646	0.95526	0.971052	0.963203	0.925971	0.964347	0.94534	0.941724	0.953765	0.347317	0.932101
cg17567562	0.942692	0.936816	0.957563	0.913095	0.894023	0.970011	0.928127	0.925492	0.80415	0.906228	0.202196	0.837423
cg15457217	0.969862	0.975285	0.969801	0.980579	0.983997	0.965553	0.977482	0.967774	0.950049	0.972409	0.239479	0.851777
cg15169266	0.916261	0.916668	0.832725	0.865774	0.930179	0.753024	0.773434	0.913201	0.804845	0.909557	0.185608	0.841815
cg07052231	0.9203	0.913217	0.927101	0.960713	0.919543	0.9209	0.946072	0.93335	0.839881	0.936908	0.179265	0.788406
cg16102040	0.927743	0.933842	0.918974	0.964197	0.950214	0.861259	0.92504	0.943613	0.898227	0.939909	0.212834	0.806883
cg11525409	0.916623	0.863095	0.869005	0.914854	0.938761	0.836744	0.797111	0.916493	0.766982	0.796643	0.162352	0.76814
cg13618969	0.951697	0.935864	0.937961	0.93938	0.953823	0.938111	0.942819	0.945236	0.815248	0.949235	0.143999	0.938663
cg00591421	0.938213	0.944046	0.92651	0.931185	0.952179	0.916817	0.897534	0.920959	0.896806	0.93654	0.281681	0.916461
cg09166556	0.979809	0.950245	0.974331	0.950096	0.922493	0.971956	0.971381	0.971945	0.673276	0.965776	0.105953	0.721494
cg06494464	0.896715	0.93573	0.925479	0.939063	0.910656	0.878563	0.890783	0.874522	0.903347	0.923305	0.334352	0.899981
cg07804973	0.978192	0.980295	0.980952	0.984111	0.984654	0.984234	0.98625	0.981005	0.963675	0.973866	0.370905	0.972012
cg25693317	0.963357	0.969706	0.960353	0.963027	0.967502	0.937085	0.943171	0.95755	0.798293	0.946216	0.134819	0.86158
cg13589463	0.944937	0.958133	0.879469	0.816419	0.958287	0.804125	0.786154	0.919393	0.790352	0.937909	0.162506	0.914522
cg21772826	0.966311	0.948442	0.973652	0.960237	0.955978	0.976134	0.975429	0.964437	0.910343	0.952896	0.316338	0.83957
cg11809958	0.94263	0.912902	0.849462	0.908824	0.911868	0.829898	0.829885	0.922262	0.627219	0.916166	0.133264	0.832961
cg02279108	0.892861	0.893068	0.77735	0.829452	0.941541	0.774647	0.749909	0.866156	0.829848	0.866583	0.178688	0.891384
cg06784232	0.910322	0.903909	0.917161	0.932417	0.921602	0.916856	0.859085	0.892158	0.910525	0.889463	0.288511	0.880383
cg05492904	0.946673	0.90493	0.878688	0.87693	0.966698	0.750406	0.813522	0.926426	0.920955	0.899505	0.211768	0.879493
cg14523804	0.977678	0.842755	0.985919	0.986681	0.979426	0.991258	0.979251	0.968546	0.965218	0.967581	0.272864	0.853283
cg14249174	0.954188	0.956858	0.958151	0.973503	0.964422	0.952835	0.956241	0.933829	0.845141	0.954898	0.185175	0.702947
cg05006942	0.974477	0.970936	0.97388	0.969122	0.980726	0.925185	0.921999	0.943676	0.917942	0.969119	0.393197	0.900081
cg18619616	0.970714	0.971775	0.975282	0.980617	0.982615	0.964703	0.960098	0.964832	0.957895	0.96832	0.372347	0.934809
cg25539505	0.922868	0.94665	0.800223	0.915364	0.953382	0.851158	0.765025	0.90003	0.916486	0.921588	0.158973	0.644192
cg09948350	0.949209	0.962895	0.839929	0.861959	0.949958	0.857242	0.800627	0.936182	0.675099	0.942065	0.129118	0.899846
cg27466532	0.917329	0.886904	0.901888	0.879136	0.923068	0.883983	0.874994	0.921367	0.761556	0.910004	0.305034	0.819446
cg17547928	0.807382	0.801411	0.766385	0.807239	0.850363	0.776714	0.73361	0.805938	0.766604	0.84287	0.150116	0.627696
cg10480329	0.969607	0.971456	0.980707	0.95047	0.969434	0.977966	0.97952	0.978476	0.919931	0.972054	0.870241	0.0653587
cg18066690	0.972108	0.98271	0.977638	0.969826	0.984149	0.981915	0.984396	0.977726	0.982749	0.968718	0.958225	0.140524
cg02244028	0.934659	0.958475	0.958896	0.959649	0.967241	0.937999	0.934103	0.942274	0.952562	0.942273	0.898256	0.108218
cg22675702	0.915122	0.917404	0.935775	0.849169	0.914946	0.917706	0.919975	0.891014	0.852424	0.928346	0.872346	0.0659687
cg26872907	0.938134	0.931541	0.967648	0.937964	0.943403	0.961394	0.948539	0.946228	0.956219	0.935754	0.933705	0.0554916
cg23244761	0.974772	0.95846	0.969858	0.97261	0.974182	0.979984	0.972912	0.983717	0.968173	0.960568	0.95507	0.103805
cg16636767	0.966809	0.972772	0.984703	0.893065	0.966477	0.977192	0.986002	0.971127	0.96622	0.954288	0.94053	0.0842998
cg10624395	0.960735	0.913416	0.916818	0.890451	0.96037	0.897843	0.927301	0.965645	0.944037	0.964094	0.947245	0.0921419
cg05923857	0.806086	0.839921	0.839827	0.908688	0.930673	0.877502	0.838668	0.875099	0.831669	0.92187	0.797365	0.10261
cg03963853	0.967115	0.947604	0.965737	0.968913	0.972162	0.970063	0.953212	0.924838	0.962447	0.924738	0.92679	0.215132
cg04851465	0.962826	0.940639	0.972803	0.965717	0.949988	0.95826	0.951682	0.932981	0.875851	0.942897	0.837513	0.155797
cg21459713	0.860019	0.889409	0.841939	0.874145	0.877504	0.823689	0.807024	0.835136	0.89811	0.888443	0.859812	0.153919
cg05242065	0.799512	0.927101	0.741821	0.908773	0.956238	0.783473	0.963816	0.855271	0.903785	0.964588	0.851001	0.129644
cg08908131	0.935729	0.932731	0.824803	0.797854	0.938349	0.784803	0.72964	0.928132	0.914365	0.888476	0.870694	0.0629004
cg27366072	0.955165	0.922779	0.965053	0.77785	0.931043	0.961948	0.944139	0.956571	0.762984	0.93678	0.768503	0.081887
cg19301114	0.894744	0.894582	0.836876	0.759357	0.905318	0.921165	0.764014	0.925578	0.881966	0.861681	0.878923	0.0822321
cg24788483	0.835506	0.842228	0.870933	0.942268	0.956881	0.911281	0.884168	0.909364	0.883677	0.94229	0.841304	0.173647
cg07002540	0.901183	0.940207	0.822792	0.934427	0.965947	0.828729	0.876725	0.927863	0.885967	0.880222	0.71851	0.0637059
cg26124526	0.886168	0.831499	0.825184	0.914103	0.913643	0.692004	0.827719	0.888213	0.826463	0.892119	0.660318	0.0738255
cg01041239	0.680806	0.876469	0.929649	0.841499	0.780899	0.908925	0.925357	0.71202	0.890291	0.918288	0.787199	0.101619
cg18589858	0.90927	0.816542	0.861948	0.736903	0.902996	0.853414	0.833759	0.864254	0.831322	0.870782	0.661554	0.122045
cg07125725	0.727111	0.929973	0.789887	0.68107	0.702074	0.841017	0.880209	0.78203	0.917634	0.94167	0.83178	0.121659
cg12655112	0.953008	0.906474	0.797133	0.820365	0.935028	0.644651	0.951887	0.946475	0.710824	0.941758	0.679105	0.0625346
cg16356013	0.929572	0.872052	0.949446	0.950498	0.947592	0.947169	0.932489	0.919101	0.867882	0.946055	0.767858	0.176192
cg25376491	0.927981	0.8385	0.930993	0.951886	0.95027	0.918934	0.918422	0.932786	0.752017	0.92829	0.700224	0.125527
cg25898577	0.910579	0.849513	0.843692	0.894646	0.912439	0.855823	0.864511	0.921151	0.863234	0.844231	0.714681	0.162441
cg20641531	0.973382	0.952455	0.982568	0.945093	0.971625	0.968097	0.962678	0.965721	0.962996	0.955484	0.672422	0.109846
cg14043316	0.908651	0.825316	0.862536	0.824149	0.727901	0.746023	0.877	0.92114	0.791549	0.875515	0.619562	0.0837693
cg05452742	0.972366	0.956103	0.975342	0.948063	0.967557	0.963811	0.963062	0.968509	0.956401	0.966005	0.946258	0.38801
cg16728323	0.903409	0.911444	0.870959	0.912174	0.940356	0.897703	0.891124	0.926484	0.923251	0.911499	0.882722	0.283747
cg08694574	0.977174	0.952249	0.96391	0.971535	0.968846	0.961815	0.96224	0.966178	0.848813	0.960129	0.685127	0.118177
cg23719713	0.894927	0.863836	0.834875	0.786273	0.906663	0.844781	0.81126	0.900175	0.87943	0.864484	0.860031	0.258739
cg00646216	0.925328	0.757682	0.910738	0.938922	0.951516	0.838597	0.908572	0.946214	0.921168	0.951598	0.855977	0.203
cg13290254	0.966602	0.977756	0.967841	0.756402	0.953442	0.966936	0.958608	0.97937	0.972659	0.960823	0.876722	0.184299
cg25517015	0.943498	0.677019	0.892092	0.93644	0.968542	0.842566	0.885423	0.93258	0.837914	0.917852	0.700034	0.0940851
cg16766036	0.942551	0.944655	0.943559	0.939487	0.945524	0.917505	0.913428	0.938218	0.947291	0.938204	0.937325	0.347092
cg20918393	0.973635	0.955389	0.9681	0.971049	0.973341	0.961941	0.942407	0.974696	0.957346	0.961824	0.858127	0.277297
cg25291653	0.976754	0.964488	0.968083	0.97936	0.982288	0.962094	0.934508	0.967671	0.966605	0.96161	0.87648	0.336589
cg07505901	0.937329	0.944651	0.963921	0.923533	0.923331	0.968619	0.96129	0.962624	0.948931	0.94639	0.906844	0.339152
cg03567939	0.931477	0.831545	0.933023	0.969136	0.950916	0.916021	0.911894	0.931016	0.899042	0.953162	0.896052	0.179906
cg25765315	0.978109	0.954346	0.938558	0.855306	0.94135	0.943797	0.951182	0.96049	0.957098	0.970087	0.924046	0.349973
cg14872074	0.827787	0.785959	0.830594	0.789596	0.833817	0.795014	0.819651	0.841109	0.781793	0.852774	0.690937	0.163957
cg18770149	0.920696	0.89657	0.762212	0.878834	0.954659	0.616166	0.698114	0.919247	0.94749	0.886303	0.884146	0.0994049
cg23391288	0.978742	0.970892	0.904055	0.82941	0.974398	0.683741	0.853534	0.970903	0.976861	0.958198	0.956847	0.131432
cg21983607	0.988786	0.971568	0.987995	0.952071	0.970539	0.967887	0.976132	0.987058	0.924686	0.97502	0.817375	0.184965
cg12037947	0.867886	0.768574	0.815587	0.754472	0.812535	0.837106	0.829442	0.865599	0.78033	0.779645	0.621273	0.142304
cg26953469	0.938498	0.819584	0.94257	0.955826	0.935496	0.940827	0.928807	0.938656	0.825218	0.909224	0.852706	0.261543
cg01024962	0.964807	0.934463	0.964181	0.603468	0.793646	0.966548	0.953725	0.960275	0.951981	0.88987	0.893121	0.106586
cg02780988	0.918678	0.906048	0.865797	0.548111	0.91349	0.886801	0.834162	0.922266	0.909669	0.903196	0.881952	0.0622032
cg14428166	0.937326	0.904795	0.918134	0.950586	0.934931	0.912323	0.909456	0.936465	0.949255	0.93314	0.858816	0.265612

## Sheet: tableS3
table.S3: List of Illumina Infinium DNAm datasets used in Meta-analysis
Cohort/Study	Array	Tissue	Samples	Notes
TZH	EPIC	Blood	710	healthy	Requested Access
Hannum	450k	Blood	656	healthy	GSE40279
LiuRA	450k	Blood	689	RA cases + Controls	GSE42861
MRC1946	450k	Blood	152	all aged 53, all women	Requested Access
FCE	EPIC	Blood	263	all women	Requested Access
Tsaprouni	450k	Blood	464	Cardiovascular Artery Disease Cases + Controls	GSE50660
LiuMS	450k	Blood	279	Multiple Scleroris Cases + Controls	GSE106648
Song	EPIC	PBMC	2052	childhood cancer survivors	GSE169156
HPT-EPIC	EPIC	Blood	1394	hypertension cases	GSE210255
HPT-450k	450k	Blood	418	hypertension cases	GSE210254
Barturen	EPIC	Blood	574	Covid-19 cases and controls	GSE179325
Airway	EPIC	Blood	1129	age info categorized	GSE147740
VACS	450k	Blood	529	HIV cases	GSE117860
Ventham	450k	Blood	384	IBD cases and controls	GSE87648
Hannon2	450k	Blood	847	SZ cases and controls	GSE84727
Hannon1	450k	Blood	675	SZ cases and controls	GSE80417
Zannas	450k	Blood	422	Trauma cases and controls	GSE72680
FBS	450k	Blood	184	Two timepoints (92 women) + 4 duplicates	GSE61151
Johansson	450k	Blood	729	healthy	GSE87571
UCLA	EPIC	Blood	144	healthy	Requested Access
TD7k	EPIC	Blood	7719	mostly healthy (see table.S4)	Requested Access
Lehne	450k	Blood	2639	healthy	GSE55763
			23052

## Sheet: tableS4
table.S4: Demographic information for 7001 samples from the TD7k cohort
Demographics, N	7001
Age, mean (SD)	53.3 (13.1)
Sex, %
Female	41
Male	59
Race, %
European or Caucasian	76.5
African American or Black	1.6
Asian	4.5
Latino or Hispanic	7.8
Middle Eastern or North African	2.2
Native American or Alaska Native	0.6
Sub-Saharan African	0.1
Pacific Islander or Oceanian	0.4
Mixed/Unknown/Missing	6.2
Tobacco Use, %
None	95.7
Less than 1 cigarette per week	1.3
Less than 1 cigarette per day	0.7
1-5 cigarettes per day	0.9
6-10 cigarettes per day	0.6
11-20 cigarettes per day	0.6
More than 10 cigarettes per day	0.2
Missing/Unknown	0.5
Alcohol consumption, %
Never	18.8
On special occasions	28.2
Once per week	16.8
3-5 times per week	23.5
Regularly	12.8
Missing/Unknown	0.5
Prevalence of comorbidity at baseline, N (%)
Stroke	52 (0.7)
Type-2 Diabetes	147 (2.1)
COPD	23 (0.3)
Depression	610 (8.8)
Cancer	740 (10.6)

## Sheet: tableS5
tableS5: For each cohort we list the available phenotypes and batch information, and indicate which factors were adjusted for in the multivariate linear regressions
Cohort	Available phenotypes	Adjusted phenotypes
Airway	Age, Sex	Age, Sex
Barturen	Age, Sex, SARS-CoV-2 status (0, 1), Disease severity state (0, 1, 2), cohort	Age, Sex, Disease severity state (0, 1, 2)
FCE	Age, Sex, Smoking, BMI, BRCAtype, UCLdept, Tissue, Plate, Well, Pos, dnaC, HRTever, PeriodCurrent	Age, BMI and Smoking status (all women, so adjustment for sex not necessary)
Flanagan	Age, Sex, Age gap, Subject ID for matching	Age (all women, so adjustment for sex not necessary)
Hannon-1	Age, Sex, Schizophrenia disease status (0, 1)	Age, Sex, Schizophrenia disease status (0, 1)
Hannon-2	Age, Sex, Schizophrenia disease status (0, 1)	Age, Sex, Schizophrenia disease status (0, 1)
HANNUM	Age, Sex, Ethnicity, Plate, Cohort of origin, Smoking	Age, Sex, Smoking, Ethnicity, Plate + Cohort of origin
HPT-450k	Age, Sex	Age, Sex
HPT-EPIC	Age, Sex	Age, Sex
Johansson	Age, Sex	Age, Sex
Lehne	Age, Sex	Age, Sex
LiuMS	Age, Sex, MSdisease, Smoking	Age, Sex, Smoking and Multiple Sclerosis status
LiuRA	Age, Sex, RA, Smoking	Age, Sex, Smoking and Rheumathoid Arthritis-status
MRC1946	Age, Sex, Cancer (0, 1), TumType, TumInv, BMI-53, BMI-12, SmokYrs, SmokStat53, Telom_len, Exer53	Smoking, BMI (all women of age-53, so adjustment for age and sex not necessary)
Song	Age, Sex, anthracyclines, alkylating agent classic, corticosteroids, epipodophyllotoxins, vinca alkaloids, asparaginase enzymes, antimetabolites, brainrt, chestrt, abdominalrt, pelvicrt (other than sex and age, other phenotypes refer to whether a person received a kind of treatment)	Age, Sex, anthracyclines, alkylating agent classic, corticosteroids, epipodophyllotoxins, vinca alkaloids, asparaginase enzymes, antimetabolites, brainrt, chestrt, abdominalrt, pelvicrt
TD7k (+MGBB)	Age, Sex, Smoking, BMI, alcohol, Mother_nicotine_use, stress_level, caffeine, exercise, sleep, mother_age_born, father_age_born	Age, Sex, Smoking, BMI (for Figure 2a, Figure 4a, Figure S8)
		Age, Sex, Smoking, BMI, alcohol, Mother_nicotine_use, stress_level, caffeine, exercise, sleep (for Figure 5b)
Tsaprouni	Age, Sex, Smoking	Age, Sex, Smoking
TZH	Age, BMI, Sex, Smoking, Race, ControlSample, HDL.C, LDL.C, TG, BodyFatPercentage, FisceralFatRate, HaveYouSmokedToday, Smoker, Age.StartSmoking, CigarettePerDay, YearQuitSmoking, CigarettePerDayBeforeQuit, YearsOfSomking, FrequentSecondHandSmokeExpo, AvgSecondHandSmoke, SpiritDrinking, BeerDrinking, Diabetes, RheumatoidArthritis, AnyTumor, Tumor, GynecologicalDisease, HPV, BreastCancer, WasPregna…	Age, Sex, Smoking and BMI
UCLA	Age, Sex	Age, Sex
VACS	Age, Sex, Smoking, Race, ART-adherence (Antiretroviral Therapy)	Age, ART-adherence (all men, so adjustment for sex not necessary)
Ventham	Age, Sex, Smoking, IBD disease state	Age, Sex, Smoking, IBD disease state
Zannas	Age, Sex, BMI, personal life stress, childhood sexual/physical abuse moderate to extreme, treatment for depression, treatment for bipolar disorder, treatment for posttraumatic stress disorder, treatment for anxiety disorder, kreek-mchugh-schluger-kellogg scale score for current alcohol use, kreek-mchugh-schluger-kellogg scale score for current tobacco use, kreek-mchugh-schluger-kellogg scale scor…	Age, Sex, BMI, personal life stress

## Sheet: tableS6
table.S6: Results of naïve CD4+ T-cell fraction association with sex when adjusting for alcohol consumption in the TZH cohort
Model: lm(cd4tnaiveFraction ~ sex + age + BMI + smoking +spirit drinking)
Variable	t-stat	Pr(>|t|)
Age	-5.63	2.65e-08	***
Smoking	1.206	0.2281
Sex	2.074	0.0385	*
BMI	-0.834	0.4045
SpiritDrinking	2.06	0.0398	*
Model: lm(cd4tnaiveFraction ~ sex + age + BMI + smoking +beer drinking)
Variable	t-stat	Pr(>|t|)
Age	-5.464	6.58e-08	***
Smoking	1.321	0.1869
Sex	2.004	0.0455	*
BMI	-0.698	0.4855
BeerDrinking	1.838	0.0665	.

## Sheet: tableS7
table.S7: Demographics of the 4386 samples derived from the Massachussets General Biobank (MGB).
	level	Overall	Missing (%)
Number of Samples		4386
Age (mean (SD))		56.64 (15.96)	0
Gender (%)	F	2842 (64.8)	0
	M	1544 (35.2)
Race (%)	Asian	84 (1.9)	0
	Black	354 (8.1)
	Other	353 (8.0)
	Unknown/Missing	123 (2.8)
	White	3472 (79.2)
BMI (mean (SD))		29.97 (7.07)	12.5
Smoking_flag (%)	Current-smoker	236 (5.4)	0
	Former-smoker	1169 (26.7)
	Missing/Unknown	44 (1.0)
	Non-smoker	2937 (67.0)
Alcohol_flag (%)	Current-drinker	2744 (62.6)	0
	Former-drinker	54 (1.2)
	Missing/Unknown	218 (5.0)
	No-alcohol	1370 (31.2)
Follow-up time (years) [median (IQR)]		6.13 [4.53, 8.12]
	Deceased, median (IQR)	6.40 [4.84, 8.30]
	Alive, median (IQR)	4.00 [2.05, 6.11]
	% missing due to unknown date of death		3.4
Prevalence of comorbidity at baseline, N (%)
	Stroke	421 (9.6)
	Type-2 Diabetes	1219 (27.8)
	COPD	1158 (26.4)
	Depression	1860 (42.4)
	Cardiovascular Disease	2202 (50.2)
	Cancer	1097 (25.0)
Incidence of comorbidity at end of study, N (%)
	Stroke	311 (7.1)
	Type-2 Diabetes	212 (4.8)
	COPD	268 (6.1)
	Depression	457 (10.4)
	Cardiovascular Disease	433 (9.9)
	Cancer	320 (7.3)

## Sheet: tableS8
tableS8: Hazard Ratios and Chi-square test P-values for all immune-cell fractions and health outcomes. In the case of all-cause mortality further adjustment for baseline co-morbidity was made
N = Sample size, n = no. of case	Cox PH Regression
	All-cause mortality		Stroke		Type-2 Diabetes		COPD		Depression		Cardiovascular Disease		Cancer
	Train (N/A)		Train		Train		Train		Train		Train		Train
	Hazard Ratio	p-value	Hazard Ratio	p-value	Hazard Ratio	p-value	Hazard Ratio	p-value	Hazard Ratio	p-value	Hazard Ratio	p-value	Hazard Ratio	p-value
Unique case analysis (Adjusted for Age, Gender, Race)
	N = 4239 *	# event = 456	N = 3963	# event = 311	N = 3166	# event = 212	N = 3229	# event = 268	N = 2525	# event = 457	N = 2184	# event = 433	N = 3290	# event = 320
CD4Tnv.12cell	0.631643	3.29962e-09	0.812094	0.00647605	0.743912	0.00101215	0.741321	0.000294152	0.837011	0.00220207	0.869484	0.0116821	0.889365	0.0747919
Baso.12cell	0.861578	0.0176186	0.976082	0.703676	0.684278	0.000254663	0.889301	0.127946	0.914861	0.123324	0.960509	0.501423	1.01548	0.794319
CD4Tmem.12cell	0.768533	4.25416e-06	0.939465	0.313864	0.896936	0.146182	0.93291	0.294999	1.00499	0.919262	1.05931	0.245517	0.907725	0.118449
Bmem.12cell	0.966044	0.523967	0.979581	0.720082	0.491669	0.00266134	0.821808	0.158826	0.945117	0.418683	0.919952	0.284776	1.14059	0.00927483
Bnv.12cell	0.831459	0.00682323	0.81615	0.0116805	0.869643	0.118858	0.854009	0.0501491	0.934697	0.236471	0.939469	0.245047	1.07211	0.254473
Treg.12cell	1.02139	0.608426	0.970591	0.686409	0.924192	0.425527	1.00811	0.896282	0.949196	0.40694	0.947307	0.385291	1.02365	0.614672
CD8Tmem.12cell	0.953588	0.354389	1.02522	0.656038	0.950246	0.498554	0.945769	0.419994	0.989861	0.838067	0.94425	0.270549	0.964719	0.575866
CD8Tnv.12cell	0.791604	0.0398447	1.06058	0.370451	0.627571	0.000310846	0.944086	0.493045	1.00218	0.961265	1.02269	0.717179	0.945402	0.484857
Eos.12cell	1.01743	0.733171	1.04902	0.335893	0.823427	0.191031	0.879049	0.229033	0.988382	0.810271	1.04534	0.249038	1.01366	0.821758
NK.12cell	0.815442	0.00011257	0.877393	0.0351475	0.73311	0.000238408	0.819385	0.00552517	0.935906	0.183073	0.935146	0.192309	0.944617	0.32947
Neu.12cell	1.26803	1.90908e-05	1.0863	0.175993	1.30134	0.000590776	1.21721	0.0043733	1.06944	0.175736	1.04504	0.380333	1.04888	0.436117
Mono.12cell	0.904873	0.0641598	0.997884	0.971266	0.877577	0.10109	0.902688	0.146917	1.00608	0.897157	1.04139	0.400327	0.961218	0.516469
B.7cell	0.741583	0.000182946	0.821897	0.0210214	0.813564	0.0451105	0.849242	0.0668077	0.893549	0.0875915	0.869236	0.0349434	1.09863	0.151426
NK.7cell	0.833247	0.00111953	0.846005	0.0135798	0.804061	0.0106599	0.867945	0.0532496	1.00183	0.971201	0.915668	0.108618	0.878697	0.0551602
CD4T.7cell	0.679473	3.65844e-10	0.820439	0.00308511	0.768697	0.000880658	0.817286	0.0038224	0.928828	0.138917	0.944932	0.259947	0.885664	0.0460071
CD8T.7cell	0.899981	0.112352	1.03906	0.520012	0.935662	0.425093	1.02097	0.74673	0.926658	0.202212	1.01346	0.785942	1.00719	0.90736
Mono.7cell	0.914222	0.0922022	0.930661	0.262854	0.934831	0.380175	0.958417	0.529921	1.01715	0.714489	1.03809	0.47108	1.02338	0.684877
Neutro.7cell	1.39531	7.13037e-09	1.18895	0.00692722	1.29582	0.000675728	1.19248	0.010643	1.08293	0.112099	1.05552	0.294938	1.06821	0.291753
Eosino.7cell	1.02273	0.718841	1.03116	0.611227	0.195435	0.260948	0.923159	0.4838	0.958171	0.514074	1.08171	0.0186676	1.00847	0.904489
Data Clean Process: Load all data (N = 4803) → drop if technical replicates (same ID & collection date, N = 274) → drop if missing Collection.Date (n = 86) → drop if subjects de-registered from Biobank (n = 59) → drop if subjects < 18 yrs old (n = 7) → Final cohort (N = 4386)
* 147 samples didn't have recorded date of death (i.e., missing date of death) so dropped in the cox model against time-to-death --> final N = 4239

## Sheet: tableS9
tableS9: detailed results of Cox-regression analysis for all immune cell fractions and health outcomes
Health.Outcome	Sample_N	Event_n	Model.spec	Immune.Cell	HR	Lower95%CI	Upper95%CI	Z.stat	P.value
All-cause mortality	4239	456	Cox_ph	CD4Tnv.12cell	0.631643	0.54246	0.735488	-5.91595	3.29962e-09
All-cause mortality	4239	456	Cox_ph	Baso.12cell	0.861578	0.76184	0.974374	-2.37354	0.0176186
All-cause mortality	4239	456	Cox_ph	CD4Tmem.12cell	0.768533	0.686959	0.859794	-4.59856	4.25416e-06
All-cause mortality	4239	456	Cox_ph	Bmem.12cell	0.966044	0.868666	1.07434	-0.637243	0.523967
All-cause mortality	4239	456	Cox_ph	Bnv.12cell	0.831459	0.72739	0.950417	-2.70535	0.00682323
All-cause mortality	4239	456	Cox_ph	Treg.12cell	1.02139	0.941961	1.10751	0.512321	0.608426
All-cause mortality	4239	456	Cox_ph	CD8Tmem.12cell	0.953588	0.862345	1.05449	-0.92611	0.354389
All-cause mortality	4239	456	Cox_ph	CD8Tnv.12cell	0.791604	0.63347	0.989213	-2.05536	0.0398447
All-cause mortality	4239	456	Cox_ph	Eos.12cell	1.01743	0.921223	1.12368	0.340911	0.733171
All-cause mortality	4239	456	Cox_ph	NK.12cell	0.815442	0.735228	0.904406	-3.86177	0.00011257
All-cause mortality	4239	456	Cox_ph	Neu.12cell	1.26803	1.13724	1.41387	4.27527	1.90908e-05
All-cause mortality	4239	456	Cox_ph	Mono.12cell	0.904873	0.813995	1.0059	-1.85107	0.0641598
All-cause mortality	4239	456	Cox_ph	B.7cell	0.741583	0.634078	0.867314	-3.74147	0.000182946
All-cause mortality	4239	456	Cox_ph	NK.7cell	0.833247	0.746658	0.929878	-3.25863	0.00111953
All-cause mortality	4239	456	Cox_ph	CD4T.7cell	0.679473	0.602133	0.766745	-6.26795	3.65844e-10
All-cause mortality	4239	456	Cox_ph	CD8T.7cell	0.899981	0.790198	1.02502	-1.58771	0.112352
All-cause mortality	4239	456	Cox_ph	Mono.7cell	0.914222	0.823602	1.01481	-1.68389	0.0922022
All-cause mortality	4239	456	Cox_ph	Neutro.7cell	1.39531	1.24646	1.56192	5.78782	7.13037e-09
All-cause mortality	4239	456	Cox_ph	Eosino.7cell	1.02273	0.904933	1.15586	0.360008	0.718841
Stroke	3963	311	Cox_ph	CD4Tnv.12cell	0.812094	0.699092	0.943362	-2.72265	0.00647605
Stroke	3963	311	Cox_ph	Baso.12cell	0.976082	0.86161	1.10576	-0.380362	0.703676
Stroke	3963	311	Cox_ph	CD4Tmem.12cell	0.939465	0.831964	1.06086	-1.00715	0.313864
Stroke	3963	311	Cox_ph	Bmem.12cell	0.979581	0.875058	1.09659	-0.358349	0.720082
Stroke	3963	311	Cox_ph	Bnv.12cell	0.81615	0.696936	0.955756	-2.52165	0.0116805
Stroke	3963	311	Cox_ph	Treg.12cell	0.970591	0.839658	1.12194	-0.403733	0.686409
Stroke	3963	311	Cox_ph	CD8Tmem.12cell	1.02522	0.918803	1.14395	0.44539	0.656038
Stroke	3963	311	Cox_ph	CD8Tnv.12cell	1.06058	0.932497	1.20625	0.89563	0.370451
Stroke	3963	311	Cox_ph	Eos.12cell	1.04902	0.951596	1.15642	0.962311	0.335893
Stroke	3963	311	Cox_ph	NK.12cell	0.877393	0.776861	0.990933	-2.10666	0.0351475
Stroke	3963	311	Cox_ph	Neu.12cell	1.0863	0.963565	1.22466	1.3532	0.175993
Stroke	3963	311	Cox_ph	Mono.12cell	0.997884	0.889261	1.11978	-0.0360206	0.971266
Stroke	3963	311	Cox_ph	B.7cell	0.821897	0.695772	0.970884	-2.3076	0.0210214
Stroke	3963	311	Cox_ph	NK.7cell	0.846005	0.740798	0.966152	-2.46819	0.0135798
Stroke	3963	311	Cox_ph	CD4T.7cell	0.820439	0.71964	0.935357	-2.95913	0.00308511
Stroke	3963	311	Cox_ph	CD8T.7cell	1.03906	0.92457	1.16774	0.643327	0.520012
Stroke	3963	311	Cox_ph	Mono.7cell	0.930661	0.820658	1.05541	-1.11967	0.262854
Stroke	3963	311	Cox_ph	Neutro.7cell	1.18895	1.04859	1.34808	2.70032	0.00692722
Stroke	3963	311	Cox_ph	Eosino.7cell	1.03116	0.916109	1.16065	0.508323	0.611227
Type-2 Diabetes	3166	212	Cox_ph	CD4Tnv.12cell	0.743912	0.623613	0.887416	-3.28713	0.00101215
Type-2 Diabetes	3166	212	Cox_ph	Baso.12cell	0.684278	0.55839	0.838546	-3.65752	0.000254663
Type-2 Diabetes	3166	212	Cox_ph	CD4Tmem.12cell	0.896936	0.774546	1.03866	-1.45315	0.146182
Type-2 Diabetes	3166	212	Cox_ph	Bmem.12cell	0.491669	0.309406	0.781298	-3.00437	0.00266134
Type-2 Diabetes	3166	212	Cox_ph	Bnv.12cell	0.869643	0.729641	1.03651	-1.55959	0.118858
Type-2 Diabetes	3166	212	Cox_ph	Treg.12cell	0.924192	0.761293	1.12195	-0.796869	0.425527
Type-2 Diabetes	3166	212	Cox_ph	CD8Tmem.12cell	0.950246	0.819687	1.1016	-0.676767	0.498554
Type-2 Diabetes	3166	212	Cox_ph	CD8Tnv.12cell	0.627571	0.48718	0.808418	-3.60609	0.000310846
Type-2 Diabetes	3166	212	Cox_ph	Eos.12cell	0.823427	0.615388	1.1018	-1.30754	0.191031
Type-2 Diabetes	3166	212	Cox_ph	NK.12cell	0.73311	0.621224	0.865146	-3.6744	0.000238408
Type-2 Diabetes	3166	212	Cox_ph	Neu.12cell	1.30134	1.11979	1.51233	3.43581	0.000590776
Type-2 Diabetes	3166	212	Cox_ph	Mono.12cell	0.877577	0.750737	1.02585	-1.63959	0.10109
Type-2 Diabetes	3166	212	Cox_ph	B.7cell	0.813564	0.664869	0.995514	-2.00362	0.0451105
Type-2 Diabetes	3166	212	Cox_ph	NK.7cell	0.804061	0.680139	0.950563	-2.55365	0.0106599
Type-2 Diabetes	3166	212	Cox_ph	CD4T.7cell	0.768697	0.658316	0.897585	-3.32611	0.000880658
Type-2 Diabetes	3166	212	Cox_ph	CD8T.7cell	0.935662	0.794604	1.10176	-0.797617	0.425093
Type-2 Diabetes	3166	212	Cox_ph	Mono.7cell	0.934831	0.804208	1.08667	-0.877574	0.380175
Type-2 Diabetes	3166	212	Cox_ph	Neutro.7cell	1.29582	1.11597	1.50465	3.39924	0.000675728
Type-2 Diabetes	3166	212	Cox_ph	Eosino.7cell	0.195435	0.0113465	3.36621	-1.12415	0.260948
COPD	3229	268	Cox_ph	CD4Tnv.12cell	0.741321	0.630423	0.871727	-3.6204	0.000294152
COPD	3229	268	Cox_ph	Baso.12cell	0.889301	0.764623	1.03431	-1.52225	0.127946
COPD	3229	268	Cox_ph	CD4Tmem.12cell	0.93291	0.819204	1.0624	-1.04722	0.294999
COPD	3229	268	Cox_ph	Bmem.12cell	0.821808	0.625484	1.07975	-1.40903	0.158826
COPD	3229	268	Cox_ph	Bnv.12cell	0.854009	0.729256	1.0001	-1.95869	0.0501491
COPD	3229	268	Cox_ph	Treg.12cell	1.00811	0.892868	1.13822	0.130359	0.896282
COPD	3229	268	Cox_ph	CD8Tmem.12cell	0.945769	0.825911	1.08302	-0.806431	0.419994
COPD	3229	268	Cox_ph	CD8Tnv.12cell	0.944086	0.800872	1.11291	-0.685473	0.493045
COPD	3229	268	Cox_ph	Eos.12cell	0.879049	0.712503	1.08453	-1.20285	0.229033
COPD	3229	268	Cox_ph	NK.12cell	0.819385	0.711833	0.943186	-2.77471	0.00552517
COPD	3229	268	Cox_ph	Neu.12cell	1.21721	1.0633	1.39339	2.8499	0.0043733
COPD	3229	268	Cox_ph	Mono.12cell	0.902688	0.786066	1.03661	-1.45051	0.146917
COPD	3229	268	Cox_ph	B.7cell	0.849242	0.713093	1.01139	-1.83297	0.0668077
COPD	3229	268	Cox_ph	NK.7cell	0.867945	0.751835	1.00199	-1.93289	0.0532496
COPD	3229	268	Cox_ph	CD4T.7cell	0.817286	0.71285	0.937023	-2.89246	0.0038224
COPD	3229	268	Cox_ph	CD8T.7cell	1.02097	0.900153	1.158	0.322955	0.74673
COPD	3229	268	Cox_ph	Mono.7cell	0.958417	0.839456	1.09424	-0.628126	0.529921
COPD	3229	268	Cox_ph	Neutro.7cell	1.19248	1.04181	1.36496	2.55421	0.010643
COPD	3229	268	Cox_ph	Eosino.7cell	0.923159	0.738041	1.15471	-0.700204	0.4838
Depression	2525	457	Cox_ph	CD4Tnv.12cell	0.837011	0.746904	0.93799	-3.06153	0.00220207
Depression	2525	457	Cox_ph	Baso.12cell	0.914861	0.816963	1.02449	-1.54097	0.123324
Depression	2525	457	Cox_ph	CD4Tmem.12cell	1.00499	0.912753	1.10655	0.101363	0.919262
Depression	2525	457	Cox_ph	Bmem.12cell	0.945117	0.824277	1.08367	-0.808708	0.418683
Depression	2525	457	Cox_ph	Bnv.12cell	0.934697	0.835823	1.04527	-1.18385	0.236471
Depression	2525	457	Cox_ph	Treg.12cell	0.949196	0.839147	1.07368	-0.829291	0.40694
Depression	2525	457	Cox_ph	CD8Tmem.12cell	0.989861	0.897694	1.09149	-0.204367	0.838067
Depression	2525	457	Cox_ph	CD8Tnv.12cell	1.00218	0.917884	1.09422	0.048566	0.961265
Depression	2525	457	Cox_ph	Eos.12cell	0.988382	0.898444	1.08732	-0.240076	0.810271
Depression	2525	457	Cox_ph	NK.12cell	0.935906	0.848948	1.03177	-1.33135	0.183073
Depression	2525	457	Cox_ph	Neu.12cell	1.06944	0.970401	1.17859	1.354	0.175736
Depression	2525	457	Cox_ph	Mono.12cell	1.00608	0.917701	1.10298	0.129253	0.897157
Depression	2525	457	Cox_ph	B.7cell	0.893549	0.785296	1.01672	-1.70824	0.0875915
Depression	2525	457	Cox_ph	NK.7cell	1.00183	0.90714	1.10641	0.0361022	0.971201
Depression	2525	457	Cox_ph	CD4T.7cell	0.928828	0.842301	1.02424	-1.47984	0.138917
Depression	2525	457	Cox_ph	CD8T.7cell	0.926658	0.824287	1.04174	-1.27527	0.202212
Depression	2525	457	Cox_ph	Mono.7cell	1.01715	0.928578	1.11417	0.365834	0.714489
Depression	2525	457	Cox_ph	Neutro.7cell	1.08293	0.981562	1.19477	1.58883	0.112099
Depression	2525	457	Cox_ph	Eosino.7cell	0.958171	0.842757	1.08939	-0.652507	0.514074
CVD	2184	433	Cox_ph	CD4Tnv.12cell	0.869484	0.779923	0.96933	-2.5216	0.0116821
CVD	2184	433	Cox_ph	Baso.12cell	0.960509	0.854052	1.08024	-0.672253	0.501423
CVD	2184	433	Cox_ph	CD4Tmem.12cell	1.05931	0.96115	1.1675	1.16131	0.245517
CVD	2184	433	Cox_ph	Bmem.12cell	0.919952	0.789535	1.07191	-1.06965	0.284776
CVD	2184	433	Cox_ph	Bnv.12cell	0.939469	0.845592	1.04377	-1.16246	0.245047
CVD	2184	433	Cox_ph	Treg.12cell	0.947307	0.838336	1.07044	-0.868189	0.385291
CVD	2184	433	Cox_ph	CD8Tmem.12cell	0.94425	0.852648	1.04569	-1.1018	0.270549
CVD	2184	433	Cox_ph	CD8Tnv.12cell	1.02269	0.905777	1.15469	0.362231	0.717179
CVD	2184	433	Cox_ph	Eos.12cell	1.04534	0.969421	1.12721	1.15269	0.249038
CVD	2184	433	Cox_ph	NK.12cell	0.935146	0.845479	1.03432	-1.30378	0.192309
CVD	2184	433	Cox_ph	Neu.12cell	1.04504	0.947084	1.15312	0.877283	0.380333
CVD	2184	433	Cox_ph	Mono.12cell	1.04139	0.947478	1.1446	0.841038	0.400327
CVD	2184	433	Cox_ph	B.7cell	0.869236	0.763092	0.990145	-2.10901	0.0349434
CVD	2184	433	Cox_ph	NK.7cell	0.915668	0.822237	1.01971	-1.60444	0.108618
CVD	2184	433	Cox_ph	CD4T.7cell	0.944932	0.856252	1.0428	-1.12652	0.259947
CVD	2184	433	Cox_ph	CD8T.7cell	1.01346	0.920236	1.11613	0.271584	0.785942
CVD	2184	433	Cox_ph	Mono.7cell	1.03809	0.937748	1.14916	0.720723	0.47108
CVD	2184	433	Cox_ph	Neutro.7cell	1.05552	0.954009	1.16783	1.04735	0.294938
CVD	2184	433	Cox_ph	Eosino.7cell	1.08171	1.01318	1.15488	2.3521	0.0186676
Cancer	3290	320	Cox_ph	CD4Tnv.12cell	0.889365	0.781748	1.0118	-1.78174	0.0747919
Cancer	3290	320	Cox_ph	Baso.12cell	1.01548	0.904714	1.13981	0.260707	0.794319
Cancer	3290	320	Cox_ph	CD4Tmem.12cell	0.907725	0.803846	1.02503	-1.56131	0.118449
Cancer	3290	320	Cox_ph	Bmem.12cell	1.14059	1.03298	1.25941	2.60175	0.00927483
Cancer	3290	320	Cox_ph	Bnv.12cell	1.07211	0.951108	1.20851	1.13955	0.254473
Cancer	3290	320	Cox_ph	Treg.12cell	1.02365	0.934593	1.1212	0.503416	0.614672
Cancer	3290	320	Cox_ph	CD8Tmem.12cell	0.964719	0.850648	1.09409	-0.559434	0.575866
Cancer	3290	320	Cox_ph	CD8Tnv.12cell	0.945402	0.807604	1.10671	-0.698512	0.484857
Cancer	3290	320	Cox_ph	Eos.12cell	1.01366	0.90079	1.14068	0.225285	0.821758
Cancer	3290	320	Cox_ph	NK.12cell	0.944617	0.842411	1.05922	-0.975182	0.32947
Cancer	3290	320	Cox_ph	Neu.12cell	1.04888	0.930171	1.18274	0.778768	0.436117
Cancer	3290	320	Cox_ph	Mono.12cell	0.961218	0.852959	1.08322	-0.648797	0.516469
Cancer	3290	320	Cox_ph	B.7cell	1.09863	0.966133	1.24929	1.43451	0.151426
Cancer	3290	320	Cox_ph	NK.7cell	0.878697	0.769906	1.00286	-1.91761	0.0551602
Cancer	3290	320	Cox_ph	CD4T.7cell	0.885664	0.78609	0.99785	-1.99533	0.0460071
Cancer	3290	320	Cox_ph	CD8T.7cell	1.00719	0.892715	1.13634	0.11637	0.90736
Cancer	3290	320	Cox_ph	Mono.7cell	1.02338	0.915299	1.14422	0.405818	0.684877
Cancer	3290	320	Cox_ph	Neutro.7cell	1.06821	0.94489	1.20763	1.05428	0.291753
Cancer	3290	320	Cox_ph	Eosino.7cell	1.00847	0.878681	1.15743	0.119992	0.904489
Stroke	4386	423	Logistic	CD4Tnv.12cell	0.807117	0.702578	0.919101	-3.12463	0.00178029
Stroke	4386	423	Logistic	Baso.12cell	0.910463	0.799664	1.01946	-1.4961	0.134627
Stroke	4386	423	Logistic	CD4Tmem.12cell	0.958576	0.860847	1.06318	-0.785556	0.432127
Stroke	4386	423	Logistic	Bmem.12cell	0.800906	0.618216	0.965291	-1.90352	0.0569724
Stroke	4386	423	Logistic	Bnv.12cell	0.960631	0.853839	1.06349	-0.717456	0.473093
Stroke	4386	423	Logistic	Treg.12cell	1.01187	0.905785	1.1034	0.239116	0.811016
Stroke	4386	423	Logistic	CD8Tmem.12cell	0.959627	0.858708	1.06304	-0.757359	0.448835
Stroke	4386	423	Logistic	CD8Tnv.12cell	1.04729	0.939621	1.14792	0.96935	0.33237
Stroke	4386	423	Logistic	Eos.12cell	0.9078	0.759235	1.03182	-1.23731	0.215972
Stroke	4386	423	Logistic	NK.12cell	0.844864	0.753264	0.94264	-2.94614	0.00321767
Stroke	4386	423	Logistic	Neu.12cell	1.12124	1.00801	1.25129	2.07561	0.0379302
Stroke	4386	423	Logistic	Mono.12cell	0.99522	0.896746	1.09498	-0.0940654	0.925057
Stroke	4386	423	Logistic	B.7cell	0.830465	0.710666	0.952247	-2.46056	0.0138721
Stroke	4386	423	Logistic	NK.7cell	0.870347	0.773487	0.973497	-2.36479	0.0180404
Stroke	4386	423	Logistic	CD4T.7cell	0.92641	0.828848	1.03057	-1.37551	0.168973
Stroke	4386	423	Logistic	CD8T.7cell	0.959212	0.843589	1.07575	-0.670337	0.502643
Stroke	4386	423	Logistic	Mono.7cell	0.993334	0.895951	1.09222	-0.132318	0.894732
Stroke	4386	423	Logistic	Neutro.7cell	1.14162	1.02512	1.27502	2.38031	0.0172982
Stroke	4386	423	Logistic	Eosino.7cell	0.939932	0.761482	1.06089	-0.76508	0.444224
Type-2 Diabetes	4386	1220	Logistic	CD4Tnv.12cell	0.722867	0.659765	0.789658	-7.07811	1.46139e-12
Type-2 Diabetes	4386	1220	Logistic	Baso.12cell	0.828541	0.75633	0.90377	-4.12847	3.65186e-05
Type-2 Diabetes	4386	1220	Logistic	CD4Tmem.12cell	1.06086	0.990636	1.13558	1.69695	0.0897061
Type-2 Diabetes	4386	1220	Logistic	Bmem.12cell	0.941541	0.857888	1.01317	-1.44259	0.149135
Type-2 Diabetes	4386	1220	Logistic	Bnv.12cell	0.960794	0.892393	1.02996	-1.09572	0.273203
Type-2 Diabetes	4386	1220	Logistic	Treg.12cell	0.913441	0.832481	0.988461	-2.08032	0.037496
Type-2 Diabetes	4386	1220	Logistic	CD8Tmem.12cell	0.970155	0.903684	1.03904	-0.851946	0.394244
Type-2 Diabetes	4386	1220	Logistic	CD8Tnv.12cell	0.811794	0.725257	0.903131	-3.71974	0.00019943
Type-2 Diabetes	4386	1220	Logistic	Eos.12cell	0.959812	0.881278	1.03186	-1.02665	0.304586
Type-2 Diabetes	4386	1220	Logistic	NK.12cell	0.863988	0.802671	0.928411	-3.93892	8.18494e-05
Type-2 Diabetes	4386	1220	Logistic	Neu.12cell	1.15462	1.07523	1.2411	3.92939	8.5162e-05
Type-2 Diabetes	4386	1220	Logistic	Mono.12cell	0.886196	0.820967	0.954102	-3.14737	0.00164745
Type-2 Diabetes	4386	1220	Logistic	B.7cell	0.925115	0.851905	0.996394	-1.94995	0.051182
Type-2 Diabetes	4386	1220	Logistic	NK.7cell	0.920493	0.854406	0.989527	-2.21212	0.0269585
Type-2 Diabetes	4386	1220	Logistic	CD4T.7cell	0.883641	0.821105	0.949543	-3.33768	0.000844798
Type-2 Diabetes	4386	1220	Logistic	CD8T.7cell	0.959674	0.885371	1.0362	-1.02679	0.304518
Type-2 Diabetes	4386	1220	Logistic	Mono.7cell	0.894582	0.829848	0.961934	-2.95283	0.0031487
Type-2 Diabetes	4386	1220	Logistic	Neutro.7cell	1.15252	1.07285	1.23927	3.8596	0.000113574
Type-2 Diabetes	4386	1220	Logistic	Eosino.7cell	0.969005	0.881979	1.04326	-0.748811	0.453971
COPD	4386	1157	Logistic	CD4Tnv.12cell	0.720156	0.656373	0.78764	-7.05808	1.68815e-12
COPD	4386	1157	Logistic	Baso.12cell	0.790945	0.719359	0.866357	-4.93562	7.98985e-07
COPD	4386	1157	Logistic	CD4Tmem.12cell	0.854377	0.79233	0.919939	-4.13184	3.59866e-05
COPD	4386	1157	Logistic	Bmem.12cell	0.930848	0.847121	1.00223	-1.70113	0.0889182
COPD	4386	1157	Logistic	Bnv.12cell	0.863581	0.792061	0.935991	-3.44095	0.000579679
COPD	4386	1157	Logistic	Treg.12cell	0.970217	0.895989	1.04028	-0.80203	0.422536
COPD	4386	1157	Logistic	CD8Tmem.12cell	0.944846	0.877211	1.01491	-1.52665	0.126847
COPD	4386	1157	Logistic	CD8Tnv.12cell	0.752537	0.661898	0.849882	-4.45488	8.3939e-06
COPD	4386	1157	Logistic	Eos.12cell	0.944336	0.860924	1.01971	-1.33481	0.181939
COPD	4386	1157	Logistic	NK.12cell	0.846809	0.784915	0.911866	-4.34868	1.3696e-05
COPD	4386	1157	Logistic	Neu.12cell	1.27467	1.18273	1.37554	6.30079	2.96124e-10
COPD	4386	1157	Logistic	Mono.12cell	0.848813	0.784014	0.916732	-4.10355	4.06858e-05
COPD	4386	1157	Logistic	B.7cell	0.865631	0.789096	0.940831	-3.20787	0.00133721
COPD	4386	1157	Logistic	NK.7cell	0.919569	0.852163	0.990029	-2.19225	0.0283612
COPD	4386	1157	Logistic	CD4T.7cell	0.777682	0.718389	0.840387	-6.28414	3.29683e-10
COPD	4386	1157	Logistic	CD8T.7cell	0.898345	0.823071	0.975811	-2.46797	0.013588
COPD	4386	1157	Logistic	Mono.7cell	0.903881	0.838303	0.971884	-2.67657	0.00743791
COPD	4386	1157	Logistic	Neutro.7cell	1.26686	1.17546	1.36698	6.14439	8.02709e-10
COPD	4386	1157	Logistic	Eosino.7cell	0.927008	0.820403	1.01334	-1.43168	0.152235
Depression	4386	1861	Logistic	CD4Tnv.12cell	0.914574	0.857253	0.974548	-2.73149	0.00630492
Depression	4386	1861	Logistic	Baso.12cell	0.967851	0.905646	1.03022	-0.997498	0.318523
Depression	4386	1861	Logistic	CD4Tmem.12cell	1.05711	0.994259	1.124	1.77621	0.0756984
Depression	4386	1861	Logistic	Bmem.12cell	1.00588	0.945527	1.06919	0.190954	0.848561
Depression	4386	1861	Logistic	Bnv.12cell	1.00674	0.946712	1.06985	0.21635	0.828715
Depression	4386	1861	Logistic	Treg.12cell	1.02701	0.966623	1.09187	0.865669	0.386672
Depression	4386	1861	Logistic	CD8Tmem.12cell	1.0449	0.982906	1.11094	1.4083	0.159041
Depression	4386	1861	Logistic	CD8Tnv.12cell	0.955227	0.887444	1.02174	-1.27463	0.202439
Depression	4386	1861	Logistic	Eos.12cell	0.951172	0.884891	1.01427	-1.45045	0.146933
Depression	4386	1861	Logistic	NK.12cell	0.939064	0.882386	0.998611	-1.99318	0.0462415
Depression	4386	1861	Logistic	Neu.12cell	1.02134	0.960845	1.08592	0.676694	0.4986
Depression	4386	1861	Logistic	Mono.12cell	0.94722	0.888535	1.00812	-1.68482	0.092023
Depression	4386	1861	Logistic	B.7cell	0.986851	0.926365	1.04912	-0.420471	0.674142
Depression	4386	1861	Logistic	NK.7cell	0.997618	0.936606	1.06211	-0.0744863	0.940623
Depression	4386	1861	Logistic	CD4T.7cell	0.955269	0.897975	1.01566	-1.45724	0.14505
Depression	4386	1861	Logistic	CD8T.7cell	1.03283	0.967502	1.10278	0.970737	0.331679
Depression	4386	1861	Logistic	Mono.7cell	0.952341	0.893846	1.01311	-1.5298	0.126067
Depression	4386	1861	Logistic	Neutro.7cell	1.03104	0.969614	1.09666	0.973632	0.330239
Depression	4386	1861	Logistic	Eosino.7cell	0.959096	0.888686	1.02214	-1.19795	0.230937
CVD	4386	2202	Logistic	CD4Tnv.12cell	0.839025	0.779932	0.901236	-4.76233	1.9137e-06
CVD	4386	2202	Logistic	Baso.12cell	0.943251	0.880183	1.00794	-1.70548	0.0881055
CVD	4386	2202	Logistic	CD4Tmem.12cell	0.924723	0.863988	0.989382	-2.26495	0.023516
CVD	4386	2202	Logistic	Bmem.12cell	0.95535	0.894689	1.02032	-1.39162	0.164038
CVD	4386	2202	Logistic	Bnv.12cell	0.960767	0.898888	1.02675	-1.1838	0.236492
CVD	4386	2202	Logistic	Treg.12cell	0.973049	0.909969	1.03937	-0.813408	0.415984
CVD	4386	2202	Logistic	CD8Tmem.12cell	0.949192	0.886492	1.01587	-1.50219	0.133048
CVD	4386	2202	Logistic	CD8Tnv.12cell	0.944904	0.873206	1.01559	-1.50727	0.131742
CVD	4386	2202	Logistic	Eos.12cell	0.943941	0.878588	1.00837	-1.65614	0.097693
CVD	4386	2202	Logistic	NK.12cell	0.878015	0.819429	0.940393	-3.70546	0.000211006
CVD	4386	2202	Logistic	Neu.12cell	1.12798	1.05364	1.20776	3.45904	0.000542099
CVD	4386	2202	Logistic	Mono.12cell	1.01452	0.947703	1.08751	0.411109	0.680992
CVD	4386	2202	Logistic	B.7cell	0.923139	0.862142	0.986568	-2.3395	0.0193096
CVD	4386	2202	Logistic	NK.7cell	0.905751	0.843523	0.971598	-2.74776	0.00600044
CVD	4386	2202	Logistic	CD4T.7cell	0.855134	0.7986	0.915273	-4.50154	6.74618e-06
CVD	4386	2202	Logistic	CD8T.7cell	0.96456	0.896724	1.03679	-0.977852	0.328148
CVD	4386	2202	Logistic	Mono.7cell	1.04546	0.976226	1.12149	1.25681	0.208823
CVD	4386	2202	Logistic	Neutro.7cell	1.13828	1.06281	1.21936	3.69617	0.000218879
CVD	4386	2202	Logistic	Eosino.7cell	0.972442	0.903878	1.0401	-0.791796	0.428479
Cancer	4386	1096	Logistic	CD4Tnv.12cell	0.806137	0.737082	0.878708	-4.80645	1.53632e-06
Cancer	4386	1096	Logistic	Baso.12cell	1.00157	0.931399	1.07171	0.0441547	0.964781
Cancer	4386	1096	Logistic	CD4Tmem.12cell	0.933188	0.865211	1.00509	-1.80924	0.0704131
Cancer	4386	1096	Logistic	Bmem.12cell	1.07403	1.00485	1.15361	2.04692	0.0406664
Cancer	4386	1096	Logistic	Bnv.12cell	1.06256	0.991842	1.13798	1.74089	0.0817028
Cancer	4386	1096	Logistic	Treg.12cell	0.999771	0.928243	1.06917	-0.00644678	0.994856
Cancer	4386	1096	Logistic	CD8Tmem.12cell	1.04562	0.973518	1.12121	1.24018	0.214908
Cancer	4386	1096	Logistic	CD8Tnv.12cell	0.931842	0.833022	1.02235	-1.33508	0.181849
Cancer	4386	1096	Logistic	Eos.12cell	1.0176	0.945899	1.08759	0.49953	0.617406
Cancer	4386	1096	Logistic	NK.12cell	0.976027	0.907327	1.04848	-0.658283	0.510356
Cancer	4386	1096	Logistic	Neu.12cell	1.03848	0.965153	1.11827	1.00564	0.314587
Cancer	4386	1096	Logistic	Mono.12cell	0.934123	0.865118	1.00535	-1.7786	0.0753056
Cancer	4386	1096	Logistic	B.7cell	1.07318	1.0033	1.15046	2.03869	0.0414814
Cancer	4386	1096	Logistic	NK.7cell	1.04203	0.968848	1.11933	1.11982	0.26279
Cancer	4386	1096	Logistic	CD4T.7cell	0.855183	0.790472	0.923557	-3.94192	8.08309e-05
Cancer	4386	1096	Logistic	CD8T.7cell	1.01421	0.936211	1.0954	0.353807	0.723484
Cancer	4386	1096	Logistic	Mono.7cell	0.976257	0.907671	1.04744	-0.659668	0.509467
Cancer	4386	1096	Logistic	Neutro.7cell	1.03011	0.956975	1.10961	0.786043	0.431842
Cancer	4386	1096	Logistic	Eosino.7cell	1.02525	0.950718	1.094	0.713337	0.475637

## Sheet: tableS10
tableS10: Hazard Ratios and Chi-square test P-values for all immune-cell fractions and health outcomes. In the case of all-cause mortality further adjustment for baseline co-morbidity was made
N = Sample size, n = no. of case	Cox PH Regression
	All-cause mortality		Stroke		Type-2 Diabetes		COPD		Depression		Cardiovascular Disease		Cancer
	Train (N/A)		Train		Train		Train		Train		Train		Train
	Hazard Ratio	p-value	Hazard Ratio	p-value	Hazard Ratio	p-value	Hazard Ratio	p-value	Hazard Ratio	p-value	Hazard Ratio	p-value	Hazard Ratio	p-value
Unique case analysis (Adjusted for Age, Gender, Race, BMI, Smoking, Alcohol consumption)
	N = 3701 *	# event = 424	N = 3466	# event = 284	N = 2727	# event = 191	N = 2765	# event = 245	N = 2143	# event = 404	N = 1856	# event = 399	N = 2824	# event = 291
CD4Tnv.12cell	0.665475	5.04e-07	0.850523	0.0398808	0.772385	0.00713102	0.71614	0.00017857	0.850002	0.00889973	0.883983	0.0307028	0.91992	0.217397
Baso.12cell	0.925761	0.232256	1.00843	0.900248	0.745408	0.0068768	0.895966	0.181842	0.93999	0.313983	0.994146	0.919087	1.04363	0.436649
CD4Tmem.12cell	0.769091	1.17e-05	0.926251	0.243665	0.84564	0.0414544	0.918507	0.231506	1.00591	0.910663	1.04467	0.406988	0.883694	0.0612114
Bmem.12cell	0.946328	0.376089	0.987886	0.82513	0.524579	0.00978984	0.837022	0.196709	0.972883	0.661778	0.947956	0.449886	1.14756	0.00384429
Bnv.12cell	0.834783	0.00901207	0.852233	0.0402287	0.923711	0.383617	0.857817	0.0586691	0.900484	0.101525	0.941429	0.263705	1.10082	0.109488
Treg.12cell	1.06929	0.1165	0.972603	0.727153	0.723631	0.0765557	1.02364	0.732029	0.924906	0.356326	0.950088	0.415239	1.01882	0.711449
CD8Tmem.12cell	0.964704	0.500943	1.02055	0.733524	0.973983	0.74247	0.94799	0.469954	0.983475	0.761902	0.973715	0.624663	0.996472	0.956983
CD8Tnv.12cell	0.808082	0.0700316	1.0883	0.175549	0.669494	0.00366704	0.814542	0.0682434	0.927369	0.288198	1.00791	0.905189	0.975176	0.762289
Eos.12cell	1.03194	0.508708	1.06657	0.21527	0.680973	0.101273	0.89926	0.301922	0.993695	0.901979	1.05084	0.228288	0.99517	0.941899
NK.12cell	0.850212	0.00252769	0.918009	0.181125	0.799528	0.0113873	0.859265	0.0448528	0.964154	0.490966	0.98594	0.791597	0.994654	0.927038
Neu.12cell	1.23024	0.000338044	1.05818	0.378257	1.25923	0.0060254	1.22391	0.00544637	1.06635	0.231625	1.02084	0.695114	1.00768	0.904088
Mono.12cell	0.927385	0.175777	1.03165	0.60749	0.979348	0.799463	0.913798	0.215384	1.02553	0.603903	1.07436	0.140926	1.01269	0.833028
B.7cell	0.746487	0.000317348	0.854912	0.0579208	0.868529	0.183321	0.850864	0.0702962	0.887067	0.084966	0.872441	0.0428684	1.11458	0.0862413
NK.7cell	0.844352	0.00410504	0.85957	0.0348351	0.84378	0.0650388	0.914135	0.238999	1.00778	0.889554	0.953651	0.4165	0.933908	0.319802
CD4T.7cell	0.702536	5.07e-08	0.840025	0.0129217	0.772964	0.00310653	0.803764	0.00353497	0.934054	0.20674	0.940704	0.251887	0.891247	0.0729392
CD8T.7cell	0.914351	0.186423	1.04226	0.503007	0.942079	0.5074	0.982821	0.812174	0.917455	0.182663	1.03451	0.475382	1.01514	0.808395
Mono.7cell	0.918334	0.122782	0.937118	0.336217	0.965836	0.67145	0.974442	0.710934	1.02374	0.635804	1.07711	0.148561	1.05783	0.310224
Neutro.7cell	1.35588	3.7e-07	1.16064	0.026538	1.2506	0.00766627	1.19752	0.0129832	1.08227	0.142005	1.02747	0.61647	1.0273	0.678565
Eosino.7cell	1.02403	0.715599	1.04705	0.444394	0.2616	0.31952	0.937685	0.587361	0.959209	0.541258	1.08169	0.0177063	1.00915	0.896828
Data Clean Process: Load all data (N = 4803) → drop if technical replicates (same ID & collection date, N = 274) → drop if missing Collection.Date (n = 86) → drop if subjects de-registered from Biobank (n = 59) → drop if subjects < 18 yrs old (n = 7) → drop if missing BMI (n = 605) → Final cohort (N = 3838)
* 137 samples didn't have recorded date of death (i.e., missing date of death) so dropped in the cox model against time-to-death --> final N = 3701

[truncated: 6 more sheets: tableS11, tableS12, tableS13, tableS14, tableS15, tableS16]
